# Supplementary material for: Activation of DR3 signaling causes loss of ILC3s and exacerbates intestinal inflammation
Source: Nat Commun. 2019 Jul 29;10:3371. doi: 10.1038/s41467-019-11304-8 (PMC6662828; doi:10.1038/s41467-019-11304-8)
Supplement: Supplementary file 4 — Supplementary Data 1 [file 41467_2019_11304_MOESM4_ESM.xlsx]

## Sheet: all genes
gene_short_name	a-DR3-1	a-DR3-2	PBS-1	PBS-2
Gnai3	71.5	74.07	63.74	65.58
Pbsn	0	0	0	0
Cdc45	5.3	6.16	7.45	7.98
H19	0	0	0	0
Scml2	0	0	0	0
Apoh	0.18	0.06	0	0
Narf	12.68	11.75	16.44	14.39
Cav2	1.88	1.82	1.95	2.48
Klf6	313.44	254.15	274	254.72
Scmh1	7.85	6.67	10.36	11.53
Cox5a	169.84	143.74	164.2	160.49
Tbx2	0	0.05	0	0
Tbx4	0	0	0.04	0
Zfy2	0	0	0	0
Ngfr	0.07	0	0	0.02
Wnt3	0.68	0.86	0.61	1.08
Wnt9a	0	0.04	0.09	0.04
Fer	2.05	1.96	1.66	2
Xpo6	21.66	24.53	15.32	18.17
Tcfe3	21.13	31.08	24.64	25.84
Axin2	2.66	2.43	1.21	1.81
Baat1	3.64	3.31	5.24	4.12
Gna12	1.19	2.5	1.07	1.73
Slc22a18	0.04	0	0.05	0
Itgb2l	0	0.03	0	0
Igsf5	3.17	4.13	3.29	3.66
Pih1d2	1.91	1.75	1.33	1.62
Dlat	26.58	27.7	30.96	24.87
Sdhd	111.38	105	117.86	104.08
Fgf23	0	0	0	0
Fgf6	0	0	0	0
Ccnd2	61.91	43.14	73.33	65.88
Gpr107	34.8	41.44	28.59	32.48
Nalcn	0	0	0	0
Btbd17	0	0.02	0	0
Slfn4	0.16	0.06	0	0
Th	0	0	0	0
Ins2	0	0	0	0
Scnn1g	0	0	0	0
Drp2	0	0	0.03	0
Tspan32	2.67	3.05	5.76	6.34
Lhx2	0	0	0.1	0
Clec2g	0	0.32	0.22	0.06
Gmpr	0.23	1.21	0.58	0.2
Glra1	0	0.07	0	0
Mid2	0.16	0.28	0.12	0.09
Trim25	16.74	18.63	17.65	18.57
Dgke	3.33	3.69	6.67	7.11
Scpep1	97.87	115.02	117.34	119.7
Mnt	2.36	5.17	3.06	3.6
Itgb2	70.95	49.78	137.9	136.09
Hddc2	10.84	10.54	15.57	13.21
Tpd52l1	0	0	0	0
Pemt	1.23	0.93	1.27	0.6
Cdh1	0.16	0.23	0.16	0.2
Cdh4	0	0	0	0
Ckmt1	0	0	3.58	0.09
Bcl6b	0.2	0.06	0.04	0.11
Clec10a	0.51	0.43	0.85	0.37
Alox12	0.08	0	0.03	0.06
Arvcf	0.99	0.79	0.77	1.04
Comt	24.91	31.03	27.65	28.9
Rtcd1	30.49	44.3	19.25	21.94
Dbt	5.35	7.46	5.59	5.83
Dazap2	556.13	462.79	622.37	531.64
Mcts1	54.38	53.63	66.12	60.67
Rem1	0	0.05	0.04	0.42
Rnf17	0.53	0.46	0.68	0.86
Trappc10	1.14	0.83	0.75	1.19
Ccm2	47.7	41.68	55.79	45.19
Wap	0	0	0	0
Tbrg4	33.68	32.5	42.48	34.56
Tmprss2	0	0	0.23	0.04
Mx1	0.34	0.6	0.07	0.21
Fap	0.39	0	0.16	0.06
Gcg	0.06	0	0	0
Ndufa9	68.21	63.56	71.18	61.95
Egfl6	0	0	0.18	0.28
Lck	188.44	74.02	225.75	199.15
Tssk3	0.05	0.26	0.05	0.15
Cttnbp2	0	0	0.09	0
Galnt1	16.96	22.66	19.46	18.49
Myf5	0	0	0	0
Mkrn2	6.8	5.63	7.72	7.72
Pparg	0.07	0	0	0
Raf1	23.55	26.77	28.33	26.96
2018-09-01	181.65	173.11	300.74	285.71
Pdgfb	3.28	3.71	2.67	3.94
Acvrl1	0.73	0.47	0.64	0.31
Grasp	11	16.3	3.69	3.97
Acvr1b	0.49	0.59	0.52	0.86
Tom1l2	4.78	6.16	6.24	6.82
Gpa33	0	0	0.03	0
Zfp385a	0.16	0.71	0.13	0.69
Itga5	6.89	6.87	8.12	9.55
Gabra2	0	0	0	0
Wdr77	10.1	11.45	14.99	13.51
Adora3	0.05	0	0	0.03
Atp5f1	151.76	176.38	154.3	147.1
Sox9	0.21	0.69	0.11	0
Hnrnpd	24.14	35.5	25.64	26.12
Dynlt1c	10.64	10.86	11.99	10.57
C1d	21.52	23.92	14.41	15.94
Gm2a	123.28	112.38	163.61	134.37
Krit1	13.91	17.17	16.51	15.89
Clcn4-2	27.54	26.94	35.17	31.04
Vmn2r88	0	0	0	0
Grm6	0	0	0	0
Sema4f	3.12	3.88	3.91	3.79
Hk2	189.15	236.27	312.15	322.14
Myo18a	2.26	2.72	2.8	2.87
Sez6	0.03	0	0	0
Haao	1.65	1.52	2.14	1.94
Cd52	1628.15	1852.83	1955.65	1933.31
Abhd15	4.69	5.05	11.46	13.88
Hoxb6	0	0	0	0
Loxl3	3.35	3.24	1.97	2.96
Tcl1b5	0	0	0	0
Btn1a1	0	0	0	0.02
Kat2b	3.53	3.07	1.86	3.1
Rab5b	24.7	32.12	28.24	27.01
Cryba1	0	0.14	0	0.05
Dnmt3l	0.04	0	0	0.12
Aire	0.2	0.94	0	0.08
Icosl	14.1	25.04	16.97	20.26
Spg7	9.66	9.78	5.73	6.74
Sult5a1	0	0	0	0.1
Rpl13	267.87	395.88	317.65	391.65
Chmp1a	62.2	63.08	82.32	80.11
Rpa1	41.23	34.89	57.72	54.4
Serpinf1	0.63	0.25	0.32	0.92
Tubgcp3	12.2	16.98	17.23	18.24
Oprm1	0.04	0.08	0.09	0.08
Polr3d	7	8.04	7.21	8.32
Tcf7	87.86	157.96	97.12	100.31
Ddx3x	104.08	180.81	117.23	151.77
Il12rb1	62.69	47.13	73.43	73.59
Slc5a5	0.04	0	0.04	0
Kcnn3	0.06	0	0	0.02
Usp32	1.72	1.24	2.81	2.92
Car4	0	0.09	0.13	0
Txnrd3	1.01	1.54	1.57	1.34
Fasl	40.26	12.59	78.77	69.46
Znf512b	1.55	1.08	1.8	1.92
Dnajc5	45.03	60.09	41.79	51.31
Tpd52l2	95.63	103.24	94.19	89.25
Fmr1	6.03	7.25	6.76	6.69
Bcl11a	0	0.14	0.12	0.12
Il4	1.95	8.4	0.76	0.44
Pxmp4	7.56	6.17	7.86	7.98
Dlg3	0.05	0.23	0.22	0.12
Gnb1l	3.93	3.42	6.22	4.81
Dbh	0	0	0	0
Mmp11	0.11	0	0.21	0.21
Smarcb1	30.75	37.33	33.17	34.78
Vpreb3	0.92	1	0.1	0.75
Hip1r	14.59	24.28	18.79	20.81
Nsun5	8.46	5.57	9.49	10.14
Top1mt	2.54	4.33	4.46	4.21
Hoxa10	0.21	0.13	0.25	0.22
Hoxa4	0.66	0.41	0.35	0.48
Snrpn	0.28	0.86	0.41	0.35
Mmp14	0.85	0.63	0.47	0.39
Slc7a7	2.07	1.01	2.88	2.75
Oxa1l	5.6	7.71	5.72	7.59
Heatr6	8.15	7.36	9.66	11.3
Ccl3	197.7	120.68	105.78	114.29
Expi	0	0	0	0
Icam4	0.11	2.03	0.4	1.74
Ilf2	27.06	27.31	26.56	25.16
2500003M10Rik	60.28	65.78	67.71	73.68
Snapin	40.37	30.14	44.2	39.23
S100a4	535.37	819.2	449.14	502.89
S100a3	0.62	1.06	1.26	0.65
S100a5	0	0.68	0	0
S100a6	205.49	162.13	204.15	212.71
Scn4a	0.07	0.36	0.05	0.42
Icam2	48.96	51.45	59.05	50.05
Mapk7	3.82	4.12	4.96	5.42
Epn2	0	0	0.11	0.01
B9d1	1	0.62	0.7	0.6
Sec24b	13.35	23.68	20.51	24.6
N4bp3	7.45	8	8.24	9
Rmnd5b	33.69	24.06	35.16	36.42
Nhp2	43.63	34.25	49.55	46.01
1300018I17Rik	2.48	3.67	3.16	3.71
Zfp276	5.32	7.47	6.37	6.86
C1ql4	0	0	0	0
Mfsd10	26.4	25.1	31.7	33.25
Luzp1	26.4	18.62	34.85	29.23
Slc13a2	0.02	0	0.03	0
Kctd10	81.01	63.99	98.4	88.48
Poldip2	11.69	10.5	13.98	15.59
Sebox	0	0	0	0
Ift20	38.12	31.4	34.19	33.55
Col6a1	1.15	0.06	0.48	0.56
Pcbp3	10.79	10.35	13.09	11.71
Lgals9	98.79	79.55	121.17	114.44
Araf	69.65	63.52	79.89	72.91
Cfp	4.4	2.69	0.79	1.22
Timp1	0.83	0.33	0.38	0
Uxt	44.86	45.81	39.17	39.33
Cnnm3	0.84	1.1	1.39	1.76
Lman2l	8.64	6.18	10.04	9.02
Mcm3ap	3.17	4.44	4.31	4.85
Pcnt	2.48	2.94	3.8	4.04
Ftcd	0	0	0	0
Mxd1	411.32	340.05	438.76	446.08
Gmcl1	1.16	1.31	1.03	1.69
Snrnp27	55.89	50.89	43.88	39.92
Oas1c	1.33	1.72	1.98	2.2
Oas1h	0	0	0	0
Ocrl	3.01	5.16	3.63	4.26
Calm1	1077.14	805.97	1036.36	959.85
Agpat3	27.41	22.56	26.83	28.47
Slc26a3	0	0	0	0
Sema6b	0.06	0.07	0.02	0.08
Uhrf1	9.99	8.36	10.52	9.71
Dpp9	11.79	15.37	12.74	13.27
Ramp2	0.4	0	0.16	0.16
Lsr	10.86	5.32	10.12	15.74
Gramd1a	144.84	157.29	144.6	167.34
Hpn	53.46	51.34	34.7	36.64
Gabrg1	0.02	0	0	0
Ckb	590.19	632.17	510.82	604.99
Sp1	1.56	4	2.36	2.53
Itgb7	229.44	158.42	345.6	341.41
Myg1	28.59	28.65	32.79	33.94
Rarg	5.52	7.71	3.05	4.01
Pfdn5	295.07	381.41	296.24	316.57
Efnb2	0.1	0.18	0.03	0.01
Rrp15	9.51	9	13.05	9.91
Rnd2	0.87	0.67	1.47	1.1
Srr	6.29	4.83	7.42	7.12
Sync	0.05	0	0.08	0.05
Fndc5	0.04	0.07	0	0
Acp5	1.58	0.75	0.74	1.13
Cnn1	0.15	0.3	0.13	0
Fbxo9	19.17	20.69	27.41	26.32
Ccdc132	6.94	10.77	12.99	8.47
Apbb3	5.35	6.12	8.39	7.18
Hars	27.31	25.04	28.67	27.43
Zmat2	32.76	39.25	33.6	30.5
Ube2c	4.69	2.22	8.6	7.62
Smg5	9.88	12.47	12.62	13.65
Cct3	99.3	111.65	99.56	97.62
Rhbg	0	0	0	0
0610031J06Rik	111.48	88.75	117.68	102.2
Mef2d	16.6	21.89	15.65	20.42
Tmem79	0.41	0.19	0.51	0.21
Snd1	49.38	48.07	52.43	45.6
Col18a1	1.88	1.26	0.67	0.52
Slc19a1	3.75	4.74	7.48	7.08
Kpnb1	6.21	7.49	9.15	7.8
Npepps	12.52	19	9.34	12.31
Tbx21	63.51	38.47	119.16	123.16
Mrpl10	21.21	22.55	21.17	21.9
Cyp51	41.26	44.67	46.37	50.66
Tcf25	114.05	139.46	108.84	126.3
Tubb6	93.36	61.64	78.47	77.65
Def8	4.61	4.34	6.84	6
Meox1	25.49	37	3.13	3.02
Sost	0	0	0	0
Nkx2-1	0	0	0	0
Pax9	0	0	0	0.01
Irx2	0	0	0	0
Col1a1	1.89	2	0.45	1.49
Itga3	2.77	6.42	2.99	2.8
Sgca	0	0	0	0
Dlx3	0.23	0.79	0.05	0.14
Foxm1	0.37	0.17	0.39	0.45
Itfg2	5.04	5.1	6.01	6.45
Nrip2	0.29	0.26	0.55	0.45
Tulp3	0.21	0.17	0.22	0.17
Gtf2h4	7.89	14.87	9.99	10.19
Tubb5	167.1	173.02	185.79	168.23
Ell2	18.1	27.55	19.7	17.91
Jup	6.68	11.56	9.68	11.91
Fkbp10	0.15	0	0.07	0.13
Klhl10	3.91	3.89	3.89	3.29
Mnx1	0.03	0	0	0
Nom1	7.44	13.61	14.01	9.84
Ergic1	35.1	23.42	29.98	32.43
Tnk1	0.03	0.04	0.06	0
Acap1	163.45	138.69	167.22	167.5
Tcea3	0	0	0	0
Csn3	0	0	0	0.06
Ifrd1	1419.41	1518.38	1448.6	1825.9
Stk38l	1.69	1.52	1.45	1.33
Brpf1	4.36	3.86	3.55	5.1
Akr1b3	78.12	87.96	92.58	105.55
Hoxc13	0	0	0	0
Hoxc11	0	0	0	0
Hoxc8	0	0	0	0
Hoxc6	0	0	0	0
Gstt1	1.01	0.77	0.3	0.59
Gstt3	4.08	2.77	4.73	4.24
Ddt	32.05	31.74	34.04	33.72
Tat	0	0	0	0
Marveld3	0.05	0.11	0.07	0
Ddx18	20.09	15.19	23.91	22.66
Ubl3	70.87	80.26	64.96	67.5
Gramd3	9.7	11.88	5.58	4.16
Eef1e1	19.69	24.38	21	17.24
Akt1	11.69	11.1	9.8	11.75
Cldn15	0.92	0.67	0.17	0
Il16	23.8	26.19	31.13	30.13
Tcirg1	96.29	103.69	79.81	114.61
Naglu	7.9	6.53	6.39	7.99
Coasy	10.17	11.36	11.13	13.1
Smo	0.03	0	0.03	0
Tspan33	0.18	0.6	0.17	0.14
Crnkl1	33.67	33.88	36.51	42.21
Rin2	0.1	0.25	0.01	0.18
Folh1	0	0	0	0
Chordc1	33.3	29.31	40.63	35.36
D10Wsu52e	53.79	62.91	59.3	54.28
Pwp1	30.72	37.41	31.25	26.07
Fbxo7	27.07	33.63	32.79	32.68
Capns1	16.99	19.55	21.93	22.5
Lrp3	0	0	0	0
Dsg4	0	0	0	0
Evx2	0	0	0.04	0
Hoxd13	0	0	0.02	0
Hoxd12	0	0	0	0
Folr1	0	0	0	0
Clpb	16.24	10.76	19.05	16.52
2018-09-07	81.71	75	96.25	85.71
Zdhhc4	25.76	30.06	25.02	29.48
Rac1	278.13	309.75	244.65	258.92
Nup214	35.57	40.42	43.57	40.96
Aif1l	4.65	19.95	0.39	0.38
Cpa3	0.67	0.32	1.41	0.53
Ltbp1	0.22	0.28	0.02	0.02
Ugp2	17.62	17.92	18.96	16.23
Kcnh6	0.56	0.54	0.25	0.38
Trmt1	7.23	8.36	6.8	9.78
Nacc1	2.33	3.77	1.89	2.59
Nfix	0.95	1.28	0.2	0.09
Slc1a5	122.85	124.45	146.12	132.43
Uba1	89.8	105.79	67.7	79.61
Vwf	0.08	0.1	0.15	0.47
Siae	4.75	3.6	7.82	6.72
Vsig2	0.22	0.32	0	0.21
Esam	4.12	1.89	7.2	5.93
Spa17	8.68	5.31	8.38	6.27
Fam50a	27.98	33.5	26.97	29.24
Emd	81.73	72.28	81.71	77.23
Taco1	0.74	1.12	0.93	1.66
Grik3	0	0	0	0
Gria3	1.5	5.82	0.36	0.9
Npas1	0.06	0.03	0.03	0.03
Sipa1l2	0.55	0.76	0.41	0.52
Ap4e1	2.86	3.02	5.09	3.79
Blvra	12.67	8.61	18.75	15.11
Pdzd4	0.05	0.37	0.15	0.17
Srpk3	0.3	0.75	0.84	0.44
Idh3g	130.69	117.22	139.24	122.19
Pnck	0.07	0.18	0.53	0.09
Ssr4	122.67	146.68	103.83	120.22
Bcap31	203.12	164.01	216.52	187.18
Fam98a	2.59	3	4.4	3.8
Ltbp2	0	0.23	0	0
Mll1	3.05	4.74	3.43	5.08
Ift46	20.22	16.57	17.62	22.9
Tmem25	0.05	0.36	0.21	0.19
Cd3g	4.11	6.22	7.4	4.25
Trappc6a	37.23	32.32	53.69	46.67
Supt6h	12.15	16.34	12.13	12.03
Spag5	1.34	1.54	2.21	2.53
Foxn1	0	0	0	0.04
Unc119	4.74	5.57	2.91	5.31
Rab34	0.68	0.83	0.2	0.17
Sdf2	97.56	98.21	116.33	111.76
Ccne1	1.06	2.1	1.9	1.87
Hsf2bp	0.02	0	0	0
Bbc3	7.03	3.19	3.49	5.48
Mybpc3	0	0.02	0	0
Psmc3	116.13	100.5	112.01	93.81
Acp2	7.23	9.44	7.32	7.87
Rapsn	0.46	0.3	0.09	0.19
Slc39a13	2.88	1.41	1.53	2.44
Celf2	117.94	124.22	101.09	115.99
Nr1h3	0.25	0	0.11	0.15
Ddb2	10.24	10.92	19.03	19.33
Sfpi1	3.32	3.44	1.09	1.49
Sf3a1	15.99	19.37	15.11	16.51
Stat6	113.11	150.59	97.05	93.5
Clgn	0	0	0	0
Napsa	134.41	113.71	94.81	91.91
Vrk3	45.62	38.22	46.16	49.41
1500002O20Rik	13.69	12.65	16.39	16.1
Paxip1	1.19	1.86	1.51	1.84
Rmnd5a	3.05	3.5	3.12	3.57
Mov10	13.1	19.51	9.5	12.96
Ppm1j	39.31	17.16	34.26	34.94
Rhoc	347.5	321.78	163.37	173.19
4930432K09Rik	0	0	0	0
Tead3	0.07	0.19	0.2	0.1
Ppard	1.88	2.38	1.53	1.26
Def6	22.95	21.73	31.41	33.58
Peg3	0.09	0	0.03	0.09
Zim1	0	0	0	0
Metrn	1.35	2.38	1.35	0.97
Lmf1	8.6	9.09	12.16	8.06
Narfl	7.55	7.56	7.32	7.45
Angptl4	1.27	0.48	0.79	0.58
Rab11b-ps2	0.59	0.66	0	0.47
Dbf4	6.58	10.68	8.95	11.08
Daxx	15.14	18.93	14.99	15.59
Cd320	25.41	27.61	29.75	24.54
Ipo4	10.76	10.58	8.66	9.17
Tm9sf1	29.18	30.95	28.05	26.89
Rec8	0.83	0.29	1.96	1.58
Irf9	36.64	38.51	28.2	27.88
Gmpr2	16.96	17.88	20.94	20.55
Mdp1	24.81	20.41	28.12	28.27
Dhrs1	15.81	13.11	17.54	16.89
Ncan	0	0	0	0
Tmem161a	29.24	24.79	32.79	29.82
Armc6	2.07	4.42	2.72	3.51
2310045N01Rik	37.19	37.66	44.45	48.77
Slc25a42	2.64	3.92	2.2	2.27
Snx9	8.38	12.96	3.25	3.81
Ranbp3	23.86	24.36	28.46	25.01
Ndufa11	25.98	23.97	23.31	21.9
Bmp8b	0	0	0.14	0
Nr2f6	5.7	11.77	5.55	4.18
Use1	149.51	167.96	132.89	143.66
Ocel1	6.09	7.93	7.25	7.94
Dyrk1b	1.34	2.3	2.49	2.16
Braf	4.98	7.91	6.93	7.71
Ndufb2	97.25	78.51	105.56	90.6
Hltf	9.96	9.84	16.25	14.14
Prpf6	32.27	38.67	29.98	30.06
Rgs19	32.89	22.18	35.85	30.26
Rgs20	0	0.11	0	0.04
Abhd3	0.26	0.28	0.95	0.7
Snrpd1	57.14	77.71	59.97	67.86
Tchp	7.24	5.71	5.99	6.11
Tiam1	7.38	8.76	4.23	4.4
Tsc2	6.91	10.54	8.41	9.62
Rpl3l	0.06	0	0	0
Slc9a3r2	3.24	1.54	6.87	5.89
Puf60	122.41	107.2	138.15	129.04
Golga2	7.71	10.86	11.83	9.03
Uck1	65.76	68.75	77.82	69.73
Scin	11.45	22.22	0.87	1.34
Ikzf4	2.3	2.27	1.44	0.93
1810046J19Rik	189.17	193.81	175.73	168.47
Pon1	0	0	0.08	0
Axl	2.19	3.61	1.4	1.28
Tgfb1	7.81	14.41	8.29	9.71
Ccdc97	28.48	44	29.59	30.6
Zfp40	0.88	0.69	2.04	1.99
Akap8l	55.19	54.94	64.81	57.8
Shh	0	0	0	0
Pdcd2l	9.91	15.68	12.1	14.25
Gtf2f1	46.53	41.77	43.73	52.42
Clpp	24.43	22.08	26.51	21.85
Alkbh7	21.13	20.3	26.07	22.25
Pspn	1.11	1.5	0.14	0.29
Dennd1c	29.72	27.8	36.08	35.68
Med6	16.67	14.82	11.53	13.15
Prkd1	0	0.02	0	0
Lcp2	215.51	193.43	252.1	245.62
Cse1l	25.57	27.03	33.39	34.23
Naa20	30.63	40.5	34.59	25.65
Prkra	3.72	7.23	3.79	4.91
Fkbp7	4.63	4.72	5.47	4.49
Plekha3	2.35	2.58	2.48	2.34
Ykt6	11.42	12.45	9.82	11.25
Baz1b	8.09	11.76	12	13.63
Pex6	0.95	1.93	0.6	1.19
Mrpl2	25.76	23.24	29.38	28.16
Mea1	72.03	60.38	66.78	62.69
Gnmt	0.54	0.47	0.61	0.61
Grin2d	0.06	0.03	0	0.05
Kdelr1	21.2	21.66	14.57	16.55
Tmem143	1.34	2.8	1.08	1.19
Pdxk-ps	0.1	0.08	0.1	0.03
Ggct	7.37	7.28	15.13	15.49
Jag2	5.47	6.31	6.79	6.86
Btbd6	2.54	2.81	3.73	2.87
Nudt14	24.02	26.29	36.1	35.31
Epdr1	0.03	0	0	0
Flii	27.93	34.14	32.12	35.94
Top3a	3.26	3.94	5.66	5.3
Atg4d	14.71	13.17	12.48	11.43
Qtrt1	7.78	7.18	10.93	8.8
Plin4	0.06	0.08	0.04	0.04
Hdgfrp2	20.21	22.5	20.59	24.13
Chaf1a	2.61	2.21	3.35	3.57
Adprh	95.39	110.69	70.9	76.12
Tmem39a	132.29	138.24	153.88	154.33
4930455C21Rik	6.27	6.9	9.06	6.33
Pla1a	1.25	1.23	0.65	0.7
Mcm2	17.01	16.61	19.35	19.89
Tpra1	39.68	40.7	45.79	46.64
Nab1	18.51	24.74	20.7	21.13
Cd97	25.28	32.71	45.12	60.31
Il17ra	25.59	19.77	33.22	28.66
Lamb1	0.22	0.34	0.03	0.1
Kcnn1	0	0	0.02	0
Arrdc2	3.6	5.48	4.73	4.79
Gsbs	0	0	0	0
Cd36	1.24	0.86	0.95	0.49
Map2k7	11.15	18.3	16.7	18.8
Timm44	31.5	31.87	29.13	33.78
Ap2a2	22.36	22.79	23.27	25.13
Pnkp	49.3	40.61	31.84	29.11
Med25	17.58	20.09	13.51	16.86
Bcam	0.32	0.5	0.69	0.31
Clptm1	57.74	57.58	45.25	43.11
Relb	96.35	146.61	63.34	70.91
Tomm40	25.66	19.33	26.23	27.35
Apoe	9.24	5.84	3.8	4.88
Apoc2	0.3	0.49	0.27	0
Hbp1	96.69	94.98	120.59	109.47
Prkar2b	0.04	0.34	0.04	0.1
Cdkn1b	19.2	23.72	25.22	21.84
Klf4	17.87	26.59	18.88	18.3
Ap1m1	45.17	50.09	53.86	47.13
Rab8a	193.4	167.74	199.25	168.72
Hmgn2	111.77	79.3	139.32	107.66
Fam32a	59.76	50.67	72.95	65.62
Elf3	0.39	0.72	0.43	0.09
Cyp2c29	0	0	0	0
Stard3nl	27.46	23.71	28.71	23.09
Stk11	55.15	41.42	36.52	38.81
Efna2	0	0.12	0	0
Atp5d	297.58	340.02	286.56	311.49
Ppp5c	23.8	31.82	29.31	34.29
Cdk12	8.78	12.01	9.09	10.71
Lipe	1.87	2.28	3.56	3.16
Pafah1b2	23.66	29.73	26.34	26.25
Tbc1d8	5.7	24.12	0.86	1.3
D1Bwg0212e	1.67	1.81	1.49	0.93
Slc2a3	41.56	23.28	45.9	46.8
Foxj2	2.01	2.1	2.18	2.92
Sri	503.22	454.13	476.07	365.53
Dgcr2	14.04	14.42	15.74	18.95
Mical3	0.99	2.07	0.63	0.6
Irf3	28.35	25.37	35.45	30.4
Bcl2l12	8.17	7.29	12.78	11.6
Zfp959	7.04	7.6	8.33	8.47
Mpnd	5.15	5.92	4.12	6.01
Sh3gl1	41.67	30.32	43.01	39.34
Ebi3	7.6	13.36	4.38	3.22
Ccdc94	11.08	8.27	10.78	10.01
Ranbp2	9.6	15.67	9.8	11.68
Edar	0	0	0	0
Grk5	1.41	1.56	0.94	0.91
Dvl3	1.15	2.13	1.45	1.29
Abcf3	38.13	34.38	46.85	33.28
Eif2b5	10.74	7.18	6.43	7.79
Cyth2	43.33	41.82	47.42	45.72
Sult2b1	24.64	22.02	21.2	21.17
Car11	0.23	0.24	0.66	0.44
Dlgap1	0.08	0.09	0.02	0.08
Plag1	0.29	0.46	0.56	0.46
Hck	1.73	4.21	0.06	0.21
Mrpl4	73.58	67.31	85.42	77.12
Keap1	7.26	8.83	11.11	10.38
Ap1m2	0.31	0.15	0.46	0.62
Glg1	8.3	8.22	8.82	9.92
Atp8b3	0	0	0	0.02
Btbd2	1.18	1.33	1.69	1.64
Csnk1g2	5.69	6.53	5.69	6.6
Fam108a	1.82	3.27	4.33	3.88
Mob3a	59.87	50.37	78.36	68.56
Cacnb3	0.04	0.1	0.09	0.05
Ccdc65	0	0	0	0
Fkbp11	0.09	0	0.18	0
Ddx23	4.08	5.36	2.81	2.67
Pld3	91.72	64	53.15	64.37
Grik5	0.12	0.1	0.16	0.36
Cd79a	0.46	1.04	0.6	0.7
Rabac1	216.99	263.79	218.66	230.04
Etv3	22.75	25.1	26	29.29
Prkcsh	50.15	65.74	49.6	55.03
Elavl3	0	0.01	0.01	0
Rab3b	0	0	0	0.12
St8sia6	0.02	0.04	0	0
Fcgrt	0.98	1.43	1.21	0.95
Nosip	35.69	33.23	54.3	46.39
Pih1d1	25.08	21.45	27.29	23.75
Rps11	612.58	915.11	650.54	809.68
Supt5h	48.38	58.09	55.12	52.69
Dll3	0	0.04	0	0
Paf1	52.67	61.44	63.34	61.44
Timm50	41.61	34.38	42.57	39.62
Med29	20.15	23.6	19.29	20.39
Bicd1	6.68	1.97	10.33	9.16
Ncstn	45.6	49.69	50.47	48
Pex19	36.68	35.06	42.97	37.55
Phyhip	0	0	0.04	0.07
Crhr2	0	0.05	0	0
Inmt	0.4	0	0	0
Cyp4f18	1.7	0.58	0.22	0.52
Impdh1	40.63	47.83	45.22	40.23
Psg18	0	0	0	0
Dusp3	10.05	8.36	10.96	10.35
Prodh	2.25	1.76	2.13	2.75
Dgcr14	11.47	12.89	10.96	12.29
Slc25a1	26.16	29.19	26.96	27.26
Dgcr6	6.54	6.94	8.4	6.77
Ddr1	0.21	0.11	0.13	0
Ier3	28.32	27.28	9.96	14.19
Fosb	203.12	318.63	361.39	448.91
Klc4	9.35	12.31	12.51	12.54
Ercc1	20.3	14.31	20.22	16.01
Cyp17a1	0.03	0.04	0.3	0
As3mt	4.11	1.87	4.43	3.93
Homer3	1.93	1.65	1.12	1.15
Crtc1	2.34	2.6	4.02	3.61
Rnf215	3.34	3.21	1.78	2.99
Sec14l2	0.07	0.11	0.32	0.19
Aven	0.64	0.94	1.6	0.91
Cp	0.61	0.4	0.19	0.42
Crot	39.23	30.99	67.21	52.27
Rps6ka1	14.74	7.98	15.07	14.46
Calb2	0	0	0.12	0
Snrnp200	20.21	31.24	23.34	27.72
Ciao1	39.8	49.76	56.8	49.39
Has1	0.32	0	0	0.03
Taf6l	4.48	5.1	5.33	4.64
Insig2	11.61	6.92	11.73	9.4
Kpna6	6.96	9.31	6.9	8.1
Man1a	5.75	7.05	4.49	4.8
Itpkc	1.29	1.26	0.95	2.07
Adck4	9.65	9.69	12.91	11.49
Brd8	37.53	35.36	42.52	38.38
Kif20a	0.82	0.8	1.73	1.05
Farsa	25.64	23.63	30.45	27.87
Gcdh	12.21	8.42	20.01	14.87
Mast2	2.57	2.7	2.58	1.49
Dnase2a	5.85	6.78	9.65	9.54
Rad23a	77.17	69.61	74.66	75.96
Calr	324.81	383.14	267.74	284.35
Syce2	10.62	6.63	14.72	12.92
Nfat5	9.89	10.91	7.84	8.18
Nob1	16.1	17.57	19.28	19.72
Nqo1	0.51	1.02	0.28	0.08
Ppfia3	0.11	0	0.18	0
Gys1	3.42	3.76	3.96	4.2
Ruvbl2	11.8	10.15	12.16	11.4
Lin7b	0	0	0	0
Bax	121.19	118.71	123.76	121.75
Il7r	128.91	172.9	181.08	190.02
Tfam	18.43	21.17	19.35	17.94
Zfp81	4.69	2.62	3.49	4.93
Efnb3	0.04	0.02	0	0.06
Mmd	15.22	13.42	20.18	23.2
Hlf	1.75	2.82	2.24	2.05
Fam162a	17.75	16.85	21.43	27.33
Rpl8	197.53	364.26	206.04	286.8
Grm3	0	0	0	0.02
Ssbp2	40.64	48.71	50.72	47.1
Fancl	27.78	40.81	21.38	19.97
Fam5b	0	0	0	0
Gstm5	175.07	147.94	142.09	118.97
Gstm7	2.76	3.26	3.1	2.9
Gstm3	0	0	0.06	0
Stat3	695.87	620.56	488.78	506.23
Stat5a	54.98	71.07	33.54	37.65
Ptrf	0.77	0.43	0.45	0.37
Map3k11	7.77	9.03	9.83	10.45
Akt2	38.37	32.15	35.04	34.04
Dnaja3	7.08	7.87	9.67	7.61
Hmox2	37.73	32.93	40.15	37.45
5730403B10Rik	77.97	123.93	69.59	74.27
B230120H23Rik	0.17	0.18	0.01	0.18
Cwc15	94.93	110.86	79	82.52
Col5a3	0.02	0.02	0	0
Dnmt1	4.72	4.67	6.66	7.49
Ppan	13.39	14.77	21.58	20.92
Angptl2	0.13	0	0.03	0.15
Cacna1e	0	0.01	0	0
Cacna1b	0.25	0.1	0.01	0.04
Rg9mtd2	4.27	5.35	4.97	4.28
Etv1	0.07	0.02	0.02	0
Kifc2	1.02	1.41	2.78	3.24
Psap	131.76	90.59	141.69	148.96
Ikbkg	12.67	13.81	13.87	12.53
Pax2	0	0	0	0
Wars2	3.63	4.65	5.14	5.17
Atn1	7.14	10.08	7.28	8.92
Phb2	71.64	74.05	75.61	75.87
Ptpn6	56.85	42.45	108.59	105.82
Eno2	0.26	0.17	0.09	0
Emg1	57.96	58.39	62.76	63.37
Lpcat3	17.84	25.32	21.65	18.65
Atp6v1f	396	364.48	461.7	427.07
Il12b	0.42	0.04	0	0.07
Clcn5	3.38	2.61	1.61	1.46
Clcn3	54.98	75.44	60.55	68.83
Hif3a	0	0	0	0
Gpx6	0	0	0	0
Gpx5	0	0	0	0
Pde1c	1.26	3.81	2.13	1.44
Utp20	0.88	1.69	1.4	1.5
Spic	0.07	0.2	0.19	0.05
9330159F19Rik	0	0	0.01	0
Cul3	36.63	31.21	28.21	26.28
Sst	0	0	0	0
Il11	0	0	0.05	0.11
Large	4.95	8.88	5.49	5.91
Ddx56	28.6	28.37	32.47	27.05
Tmed4	41.3	40.15	38.01	36.53
Emid2	0	0	0	0
Bid	2.58	3.11	4.07	4.11
Ralb	5.4	6.3	7.03	5.68
Ppp1cc	56.72	82.97	54.63	52.57
Dnajb11	63.86	60.09	56.06	55.02
Tbccd1	2.91	3.58	4.42	4.1
Clec11a	1.02	2.08	1.42	1.65
Zfp324	0.9	0.7	0.63	0.88
Gab2	3.01	4.85	2.03	2.43
Coro1c	68.61	62.59	71.37	68.46
Tax1bp1	189.42	165.88	202.7	195.6
Psg17	0.03	0	0	0.03
Psg19	0	0	0	0
Ctse	2.22	1.69	1.64	1.04
Ndrg2	1.99	0.56	2.23	2.08
Mettl17	11.74	12.33	11.2	11.56
Arhgef40	0.85	0.73	0.58	0.64
Pnpla6	6.4	5.97	7.88	8.3
Mcoln1	29.09	34.1	35.26	33.76
Arhgef18	0.67	2.17	1.31	1.89
Pkn2	4.74	5.92	4.16	5
Cd33	0.27	0.13	0.05	0.08
Etfb	119.66	74.52	117.45	103.23
Nkg7	439.42	113.21	594.43	488.3
Lim2	0	0	0	0
Stxbp2	109.65	111.25	109.68	114.36
Pcp2	0.04	0	0	0.14
Sgce	0.49	0	0.13	0.14
Chn2	20.49	22.35	39.07	37.03
Wwox	7.74	6.64	7.81	7.92
Slbp	177.57	117.06	197.44	159.1
Tyr	0.01	0	0	0
Ghrhr	0	0	0	0
Aqp1	0.05	0.32	0.07	0
Arid3b	2.66	4.82	4.48	4.4
Cnn2	244.89	229.71	242.93	247.62
Polr2e	109.46	124.77	116.79	113.79
Abca13	0.03	0	0.03	0.01
Myo9b	3.08	5.26	3.66	4.59
Hdac9	1.37	1.44	2.89	2.61
Ly9	8.67	10.02	30.08	24.68
Cd244	105.38	94.09	117.56	98.4
Emr1	0.72	1.63	0.16	0.22
Mtfp1	0.52	0.61	1.19	1.44
Rab23	0.48	0.81	1.03	0.48
Rab11a	236.16	232.58	225.96	217.12
Eif2b2	64.74	64.16	55.73	53.33
Dlst	27.25	41.47	26.62	35.58
Pgf	0.88	0.54	0.04	0.2
Ulk2	0.83	1.54	1.49	1.82
Ccl24	0.76	0.51	0	0
Dgkq	4.74	6.5	6.86	5.55
Tmed11	0	0	0	0
Grap	36.77	35.62	53.11	53.81
Pou1f1	0	0	0	0
Chmp2b	20.56	19.71	19.04	20.81
Plod3	7.37	9.16	8.25	8.69
Ap1s1	35.85	32.56	49.6	32.91
Mapk13	0.16	0.14	0.24	0.08
Srpk1	29.96	27.01	37.86	43.15
Pax3	0	0	0	0
Lbr	59.19	63.73	88.69	80.91
Crabp2	0.1	0.47	0	0.1
Nes	0	0.05	0	0.05
Bcan	0	0	0	0
Hapln2	0	0	0	0
Prcc	0.8	1.74	1.31	0.87
Rrnad1	10.35	9.12	13.31	12.85
Hdgf	19.96	20.5	21.09	20.31
Slc25a18	0.05	0.16	0	0
Thop1	4.74	4.57	4.04	4.9
Apba3	5.78	4.28	6.02	4.96
Matk	0.55	0.24	0	0.14
Pias4	16.61	19.11	19.73	19.65
Map2k1	52.86	67.95	54.51	56.59
Sgta	45.42	38.93	49.23	47.71
Itgb1bp3	0.15	0.27	0.3	0.46
5730437N04Rik	35.41	21.5	27.45	26.54
Dtx2	5.57	6.87	4.27	5.76
Zp3	0	0	0	0
Hspb1	24.98	39.76	13.06	11.76
Rasa4	14.07	13	13.56	16.62
Syt5	0.07	0	0.07	0.04
Hnrnpa2b1	250.14	243.5	277.88	230.19
Fxyd4	0	0.17	0.21	0.05
Ccdc130	13.62	11.78	13.84	14.85
Mri1	30.16	35.49	43.08	48.3
Prkacb	27.88	26	59.48	53.16
Sgsh	5.01	3.69	15.39	15.85
Chd5	0.05	0.23	0.28	0.47
Cstb	213.38	201.95	184.59	151.49
Sh2b2	0.11	0.39	0.13	0.11
Pex5	15.69	18.05	11.85	15.28
Jkamp	25.36	27.22	29.94	24.17
Cd44	114.05	121.64	129.06	146.38
Slc1a2	0.02	0	0.01	0.01
Eif2ak4	1.87	2.75	2.64	2.5
Wdr1	179.61	181.93	160.61	160.09
Slc2a9	0.66	1.02	1.37	2
Wisp1	0.11	0.67	0.25	0.35
Ndrg1	134.97	337.7	44.99	53.68
4930550C14Rik	2.16	2.68	3.55	3.91
Man2b1	20.99	18.57	20.87	21.36
Klf5	0.18	0.42	0.29	0.07
Wdr83	11.86	11.71	14.12	16.53
Prdx2	197.87	177.39	184.69	173.96
Polr2a	11.89	24.21	18.41	23.42
Shbg	0	0	0	0
Senp3	17.24	18.48	14.51	19.58
Corin	0	0	0.02	0.02
Plekha8	0.05	0.04	0.12	0.15
G6pc2	0	0	0	0
Spc25	4.1	3.2	5.15	3.42
Dnahc2	0.02	0.01	0	0.01
Ripk4	0.07	0.2	0.19	0.05
Ufd1l	77.64	69.97	71.67	62.45
Zfp287	3.68	3.16	5.49	5.05
Prlr	0.02	0.01	0.01	0.01
Letm1	16.81	14.29	21.49	18.46
Ubqln1	28.61	28.5	18.57	19.77
Fgfr4	0	0	0	0
Cadm3	0.08	0	0	0
Fcer1a	0	0	0	0
Txn2	76.81	64.6	94.66	85.83
Casp14	0	0	0	0
Slc1a6	0	0	0	0
Slc1a3	0.01	0	0	0
Crbn	33.42	38.93	33.68	31.17
Il5ra	0	0.12	0.04	0
Msh6	3	3.98	2.81	4.24
Fbxo11	6.09	6.14	5.58	5.96
Mlxipl	0.38	0.34	0.29	0.29
Tbl2	5.92	6.22	7.7	6.8
Wbscr22	46.83	52.79	52.53	56.48
Nid1	0.16	0.09	0	0.04
Mcm5	17.24	13.98	18.21	18.55
Hmox1	6.55	5.9	4.76	4.23
Mprip	15.29	13.62	15.59	19.85
Cic	12.16	13.87	8.51	15.57
Pafah1b3	21.56	25.35	16.44	18.83
Il27ra	169.31	141.16	157.67	147.07
Prkaca	4.79	5.9	6.11	6.65
Asf1b	11.68	6.2	15.35	12.66
Myl10	1.22	0.66	1.63	2.3
Ddx39	70.62	55.91	73.87	61.97
Dnajb1	322.54	278.47	395.39	334.69
Msh4	0	0	0	0
Usp40	0.84	1.03	1.22	0.72
Evx1	0.06	0.13	0.12	0.06
Kbtbd4	15.08	11.08	11.54	11.65
Celf1	16.81	19.16	16.93	17.38
Ndufs3	80.68	81.71	70.13	66.74
Por	57.14	51.55	44.63	46.73
Igf1r	2.56	3.05	1.54	2.74
Insr	12	23.7	14.92	19.31
Fcer2a	0.04	0	0	0.08
Cyp2a5	0	0	0	0
Atp4a	0	0.02	0.17	0.18
Trim28	18.48	19.04	20.86	22.18
Ube2m	6.44	7.03	3.83	3.39
Adcy9	0.01	0.07	0.01	0.03
Mef2c	11.91	19.42	11.42	10.85
Ctr9	33.16	31.74	30.96	31.37
Eif4g2	238.06	254.07	292.72	275.89
Mrvi1	1.02	1.69	1.32	1.77
Pcyt1a	136.37	134.26	91.2	97.43
Zfp592	21.58	23.71	20.92	22.78
Psmd4	135.69	113.91	122.69	114.87
Tmod4	0.19	0.18	0.61	0.21
Insrr	0.01	0.13	0.02	0
Cabp5	0	0	0	0
Snx6	38.61	30.82	44.51	40.22
Mthfd2	22.98	18.3	25.73	22.78
Kit	218.34	223.76	294.95	278.15
Tomm40l	25.92	14.75	25.91	20.46
Nr1i3	0.15	0.22	0.12	0.12
Apoa2	0.86	1.87	1.02	1.38
Pan2	11.31	19.16	12.88	11.55
Cs	57.77	61.33	57.79	64.56
Ampd3	0.5	0.72	0.87	0.68
Bcas2	46.88	45.68	49.77	46.91
Sh2d1a	0.08	0	0	0
Ctcf	9.46	15.27	11.72	14.96
Pard6a	8.91	11.11	11.11	9.6
Agrp	0.39	0.1	0.39	0.8
Pvalb	0.07	0	0	0
Tcfap4	0.06	0.62	0.55	0.95
Ranbp1	87	70.14	97.75	77.81
Cd247	1.87	2.3	2.32	2.18
Rfx5	3.05	3.6	2.25	2.48
Psmb4	241.04	259.22	228.79	263.58
Mmp8	0.17	0.11	0	0
Slc30a4	0.36	0.21	0.42	0.24
Sqrdl	3.65	2.59	6.25	2.91
Pldn	18.6	17.97	22.07	20.91
Metap1	10.31	12.96	10.08	11.16
Gpr108	52.36	44.12	49.96	49.72
Tnfsf14	70.12	36.43	62.64	65.1
Gata6	0.04	0.04	0.02	0.02
Rsl1d1	62.84	72.35	76.77	73.17
Cnga2	0	0	0	0
Apc	1.27	1.79	1.47	2.07
Reep5	94.95	75.58	106.96	102.46
Ergic3	77.27	102.32	93.25	95.29
Uqcc	18.93	17.05	21.55	19.72
Spo11	1	0.44	1.56	1.03
Ncoa2	12.35	26.4	20.6	23.48
Prl4a1	0	0	0	0
Trh	0	0	0	0
Nr2c2	4.94	6.17	5.71	5.66
Nr2c1	1.29	2.19	2.52	3.23
Smpd4	9.26	11.99	11.92	11.25
Pex1	2.57	3.05	3.64	3.25
Otx1	0	0	0	0
Kctd20	25.47	28.88	32.56	28.04
Itgae	0.31	0.64	0.21	0.15
Ctns	4.65	4.76	6.92	5.17
P2rx5	0.15	0.67	0.03	0.03
Shpk	1.66	1.27	3.58	3.92
Trpv1	0	0	0	0
Ephb3	0	0	0	0
Tuft1	3.52	3.63	6.5	7.1
Rcn1	5.53	3.52	4.63	4.55
Dnase1	1.32	0.66	1.33	1.59
Trap1	28.86	24.69	40.03	35.27
Nat15	31.28	32.82	33.57	39.37
1700037C18Rik	7.38	5.08	4.06	3.85
Ankrd13d	2.62	3.75	1.79	2.91
Tyrp1	0	0	0	0
Tpr	79.93	89.28	74.78	82.39
Pdc	0	0	0	0
BC003331	15.12	19.34	17.48	14.38
Prg4	0.04	0.31	0.22	0.22
Dhx34	3.69	5.12	6.21	6.74
Kptn	25.17	22.29	34.4	29.6
Napa	232.94	198.5	241.33	217.92
Sra1	79.34	71.08	77.16	67.96
Calcoco2	0	0	0	0
Atp5g1	103.37	95.82	117.86	107.37
Snf8	4.39	9.86	5.06	5.42
Tbcb	98.4	80.11	95.94	75.01
Inpp5k	52.53	50.05	60.18	60.71
Crkl	29.11	39.6	39.93	42.37
2310043J07Rik	0	0	0	0
Eps8l1	8.76	5.6	6.31	1.21
Clint1	12.93	16.04	17.35	17.25
Prss16	1.1	0.72	2.59	2.11
Cdkal1	22.36	28.26	22.39	22.43
Rhox6	0	0	0.06	0
5430419D17Rik	0	0	0	0
Htra1	7.72	2.83	7.07	6.44
Zbtb17	30.22	37.42	18.53	21.95
Clcnkb	0	0	0	0
Fam131c	0	0	0	0
Fblim1	0.24	0	0	0.2
Hspb7	0.04	0	0	0
Epor	0.03	0.14	0.03	0
Ccdc159	0.44	0.13	0.65	0.66
Mob1b	5.51	7.22	5.76	6.47
Atp6v1b1	0	0	0	0
Vax1	0	0	0	0
Atp6v1b2	35.95	36.02	37.59	36.08
Eps15l1	10.04	12.15	12.1	13.35
Tep1	1.54	2.07	1.91	2.18
Ttc5	30.02	31.45	38.94	35.19
Osgep	50.63	50.22	48.78	49.8
Aamp	102.03	108.29	103.91	97
Tmbim1	24.2	21.18	15.87	15.78
Arpc2	339.44	295.99	365.16	315.31
Wbp7	1.99	3.94	1.69	4.05
Zbtb32	0.22	0.07	0.07	0.25
Etv2	0	0	0	0
Upk1a	0.56	0.86	0.48	0.39
Tmem147	51.62	50.11	54.27	52.47
Rps9	557.48	854.03	564.08	725.27
Tfpt	10.06	12.34	11.04	11.88
Susd2	85.68	125.88	46.49	55.83
Ggt5	18.34	21.1	13.58	15.29
Ggt1	8.1	3.13	4.64	4.91
Crip2	1.61	1.56	1.03	0.75
Crip1	332.94	285.6	441.16	379.95
Cbfa2t3	0.26	0.89	0.2	0.13
Fbln1	1.22	0.21	0.2	0.28
Pgrmc1	35.39	29.73	39.74	36.98
Gcat	5.06	4.24	6.82	7.2
Tek	0.38	0.41	0.28	0.39
Mpl	0	0	0	0
Elovl1	121.25	109.35	108.68	104.74
Med8	14.57	21.46	15.45	11.94
Hyi	8.34	10.38	9.16	9.31
Cdc20	9.23	6.78	12.68	10.86
Adamts4	0.07	0.12	0.02	0.04
Pvrl4	0.13	0.25	0.3	0.34
Pfdn2	51.8	48.91	58.6	48.17
Rnf114	115.77	104.34	119.09	108.08
C330007P06Rik	15.08	18.05	16.19	20.56
Neurl1a	0.02	0	0	0.05
Srm	9	7.02	9.42	9.7
Epha2	0.75	0.97	0.59	0.65
Rbm14	44.01	52.64	45.78	45.28
Actn3	0	0.09	0.02	0.26
A530013C23Rik	0	0.05	0	0
Zdhhc24	5.09	6.3	4.28	5.1
Bbs1	0.2	0.17	0.24	0.13
Slc34a3	2.02	2.2	0.46	0.85
Ndor1	18.15	20.82	21.77	21.08
Nelf	22.29	37.13	18.87	16.24
Prl7a1	0	0	0	0
Prl8a9	0	0	0	0
Pdk1	8.23	9.39	15.71	17.78
Ptbp1	166.74	267.1	155.24	203.57
Mvd	13.4	13.04	16.82	18.77
Cyba	932.82	842.65	638.21	540.02
Itih3	0.11	0.12	0	0.02
Tmem110	2.5	2.86	0.76	1.22
Sfmbt1	13.81	16.85	7.91	8.36
Itih1	1.71	2.86	0.1	0.1
Ihh	0.02	0	0.1	0.13
Prkag3	0	0	0	0
Cryba2	0	0	0	0
Atp7b	0.01	0.01	0	0.03
Defb2	0	0	0	0
Slc4a1	0	0	0.03	0
Rundc3a	0.06	0.07	0.1	0.07
Slc4a3	0.2	0.23	0.38	0.23
Cdt1	6.74	4.71	8.34	10.36
Runx1t1	0.21	0.89	0.02	0.03
Snai3	2.29	1.57	4.08	3.39
Aprt	49.66	38.06	74.91	80.25
Gtf2h1	19.63	20.63	22.78	20.64
Hfe	3.4	2.08	2.49	1.63
Abhd1	2.62	2.2	2.88	4.59
Slc5a6	1.64	2.05	2.9	2.28
Tcf23	0	0	0	0
Nphs1	0	0	0	0.02
Aplp1	1.98	0.77	1.65	1.69
Qrich1	43.4	45.39	51.23	46.31
P4htm	2.14	2.46	2.62	2.34
Usp19	19.82	28.33	22.17	24.88
Pola1	3.13	3.02	5.06	5.33
Cdc42	433.58	420.43	457.86	459.58
Pknox1	8.07	8.07	9.02	9.16
D130043K22Rik	0.01	0	0	0
Gmnn	6.01	6.9	9.43	9.14
Acot13	39.63	33.09	51.44	42.2
Zfp184	1.72	1.65	1.69	1.57
Cyp27b1	0	0	0	0
Cdk4	79.59	67.91	105.86	118.4
B4galnt1	120.3	119.38	127.24	127.26
Mettl1	4.37	5.12	3.72	4.13
Tspan31	148.9	95.21	110.87	103.26
Kif5b	51.06	59.57	59.75	60.69
Saal1	5.16	6.54	5.81	6.05
Tph2	0	0	0	0
Krt23	0	0	0	0
Cnp	60.45	93.49	38.41	46.06
Ttc25	0.2	0.13	0.14	0.13
Sulf2	4.48	3.31	5.2	5.55
Sod2	28.99	27.04	38.67	36.9
Tmco6	2.4	2.13	3.93	5.07
Stambp	5.97	5.54	7.47	5.97
Ezh1	23.53	24.44	30.21	29.06
Hap1	0	0	0.02	0
Leprel4	0.23	0.1	0.09	0.47
Ctnnb1	14.35	19.54	13.6	15.66
Eif1b	15.24	21.15	21.99	22.49
Klk4	0	0	0	0
Chrd	0	0.06	0	0.06
Psmd2	94.87	88.44	88.8	81.23
Syngr3	0.4	0.47	0.59	0.42
Vars	81.53	98.9	80.8	109.11
D17H6S56E-3	0.02	0	0	0.03
Hspa1l	0	0	0	0.11
Slc44a4	0	0.03	0.19	0
Msh5	1.52	0.48	1.78	1.23
Abhd16a	64.33	69.86	88.73	71.45
Neu1	28.95	28.09	28.55	30.64
Ddah2	2.1	4.18	1.61	1.89
Clic1	354.22	301.54	361.3	365.29
Ly6g6c	0.06	0	0	0
Lsm2	19.2	16.8	18.62	25.31
Pole	0.84	2.14	2.02	1.76
Atp1a2	0.04	0	0.03	0.02
Atp1a4	0	0	0	0
Casq1	0	0	0.06	0.13
Stx1a	2.69	1.26	3.67	4.24
Ceacam9	0	0	0.05	0
Zfp775	1.42	1.58	1.8	1.33
Scube2	0	0	0	0
Mrpl49	16.26	13.59	19.36	16.52
Dennd2c	0.32	0.32	0.41	0.55
Mark3	1.53	2.29	1.88	1.84
Gatad1	21.12	23.91	16.9	15.71
Pcdha11	0	0	0	0.01
2310003L06Rik	0	0	0	0
M6pr	158.19	154.58	135.15	137.15
Lrrc8a	4.63	4.2	7.89	5.81
Mc5r	0.16	0.52	0	0.22
Ppp2r1a	159.44	158.02	172.44	186.7
Fance	6.93	10.2	11.8	12.48
Tinf2	61.85	77.2	78.02	81.37
Tssk4	0.34	0.26	0.1	0.25
Hapln4	0.03	0	0.02	0.02
Dus3l	12.74	12.45	15.41	13.11
Gtpbp3	3.65	5.42	5.33	8.23
Tgfbr1	3.62	3.65	6.58	5.06
Homer1	1.03	2.1	2.93	2.77
Rad51c	1.89	1.8	2.98	2.54
Gabrb2	0	0.1	0	0
Cav1	0.43	0.24	0.22	0.32
Arpp19	128	117.5	124.48	119.27
Bcl2l1	31.21	25.59	52.55	49.47
Khsrp	1.48	3.91	1.72	1.82
Dio2	0	0	0	0
Ccdc124	77.57	56.34	77.32	78.63
Cct4	124.06	141.83	140.72	158.88
0610009B22Rik	6.03	5.8	6.15	5.25
Cpt1c	0.04	0	0.04	0.02
Twist2	0.05	0	0	0
Zfp655	27.86	22.25	24.82	22.76
Rhoa	182.8	217.93	163.49	195.2
Zmiz1	15.25	37.09	14.76	20
Ankrd26	1.3	0.98	2.03	2.29
Aldh16a1	21.81	22.77	22.31	20.53
Hnrnpa0	2.89	5.6	4.71	4.3
Prrg2	4.08	4.23	5.37	4.74
Hnrnph1	186.04	290.32	190.37	223.95
1700019E19Rik	18.17	11.93	19.44	14.31
Id3	6.76	4.76	7.5	6.29
Tcap	0.07	0	0	0
Arid1a	7.55	11.39	11.74	13.54
Crlf1	0	0	0	0
Ctsd	276.27	216.87	270.58	292.27
Rplp1	443.05	790.77	451.02	658.87
4931407G18Rik	0.08	0	0	0
Hmgcll1	0	0	0	0
Ttc9b	0	0	0	0
Phox2a	0	0.07	0	0
Abhd8	26.72	26.71	36.3	38.65
Rabl5	12.28	11.02	11.17	8.4
Fzd3	0.05	0.18	0	0
1700008O03Rik	0.19	0.3	0.35	0.51
Mid1ip1	8.69	8.96	6.56	7.17
Ap2s1	102.74	116.71	95.84	109.43
Fgfrl1	1.03	0.85	0.46	0.8
4930432K21Rik	0.36	0.3	0.49	0.24
Fhl2	20.71	14.66	27	27.51
2310044H10Rik	50.23	44.32	51.5	55.47
Clstn3	0.19	0.48	0	0
Fbxw9	9.43	7.8	8.86	7.74
Spib	0.54	2.91	0.11	0.23
Fnbp4	28.2	51.07	39.95	38.92
Lass4	17.55	13.84	30.35	25.01
Scrn3	2.05	1.12	4.7	3.35
Phax	30.23	38.48	21.56	20.2
Tle1	0.22	0.08	0.39	0.25
1700109H08Rik	0.31	0.74	0.85	0.37
Relt	6.03	5.71	7.05	7.82
Snrpb2	49.6	58.55	42.65	43.19
Ubc	4380.49	3164.94	4269.04	3962.54
Prpf31	42.64	38.86	47.48	40.07
Sertad1	67.92	56	44.4	54.05
Carhsp1	26.57	19.78	35.46	35.07
Elk3	24.93	29.74	25.37	28.06
Herpud2	9.11	10.65	5.91	8.32
Rdh13	4.38	3.2	4.92	4.48
Adam21	0.08	0.13	0	0
Nutf2	3.1	2.38	3.75	3.63
Fut1	0	0	0.02	0
Arpc5	221.2	196.15	221.2	193.66
Rnf151	0	0.11	0.16	0.05
Elavl2	0	0	0	0.03
Pou2f2	0.35	0.37	0.68	0.9
Mgst1	1.1	0.37	0.64	0.44
Nfib	0.01	0	0.01	0.04
Htr3b	0	0	0	0
Rab25	0	0.37	0.07	0
Ubqln4	3.44	4.59	5.23	4.6
Rbfox1	0.03	0.12	0	0
Rps18	464.19	667.12	600.41	695.29
Rpl10	187.07	271.72	181.83	244.45
Rps15a	300.05	627.34	342.9	482.92
Zfp955a	2.1	3.34	2.5	2.37
Ncaph2	103.01	85.48	100.12	93.34
Hipk1	21.11	21.45	30.96	33.67
Gprc5b	0	0	0.01	0
Man1a2	19	13.14	19.06	15.96
Ceacam5	0	0	0	0
Tppp2	0	0	0	0
Acyp1	6.74	4.14	12.13	9.2
Cldn13	0	0	0	0
Cd163	0.03	0	0.01	0
Hdac5	14.06	14.15	14.81	17.74
Rala	19.86	18.64	17.06	14.9
Clec3a	0	0	0	0
Vdac3	59.19	65.16	62.47	54.85
Slc1a7	0	0	0	0
Vps72	61.79	63.7	54.63	53.83
Gabpa	13.13	13.2	13.14	14.05
Bmp7	0.59	0.89	0.84	0.56
Dynll1	229.38	231.48	213.14	213.08
Pdcl	13.58	16.07	16.73	14.39
Tmem184b	21.98	27.25	17.81	20.54
Gm5965	0	0	0	0
Rtdr1	0	0	0	0
Nf2	11.4	10.94	12.61	14.27
Cabp7	0	0.19	0.08	0.03
Zmat5	45.93	35.43	53.2	45.93
Ewsr1	288.86	256.36	321.88	288.92
Ap1b1	19.91	23.93	27.16	27.63
Derl3	0.55	0	0.6	0.38
Gstt4	0	0	0	0
Tbx1	0	0	0	0
Gnat2	0	0	0	0
Bcl2l13	6.79	7.82	8.22	8.32
2610028H24Rik	0	0	0	0.06
1700027D21Rik	0	0	0	0
Dqx1	0.8	1.19	1.18	1.03
Ccl8	0.64	0.69	0	0
Lnp	5.34	5.2	8.44	8.03
2310007L24Rik	147.94	210	81.12	84.67
Tmem8c	0	0	0	0
Fam163b	0	0	0	0
Trpm5	0.18	0	0	0.43
Ascl2	0	0	0	0
Rarres2	6.71	1.94	2.08	1.93
Pttg1ip	90.09	95.38	101.15	97.27
Trpm2	0.84	0.54	0.61	1.33
Ube2g2	71.79	57.16	75.04	72.45
Mpo	0.1	0	0.03	0
Lpo	0	0	0	0
Met	0.07	0.18	0.09	0
Slc16a12	0	0	0	0.02
Syn2	0	0	0	0
Elk1	1.99	2.29	2.8	3.21
Nav1	0.4	0.37	0.66	0.54
Tnpo1	8.52	12.45	11.13	11.43
Myod1	0	0	0	0
Otog	0	0	0	0
Rnmt	18.16	20.44	15.33	15.79
Kcnq1	0	0	0.04	0
Srp14	182.3	170.98	184.91	181.69
6330409D20Rik	0	0	0	0
Cdk9	9.34	11.48	11.75	12.07
Tor2a	30.16	25.07	32.7	29.17
Fpgs	5	7.95	4.74	5.07
Mkl2	4.45	4.58	8.39	6.64
Cbx5	3.64	3.89	4.56	5.14
Odam	0	0	0	0
Apobec3	93.52	106.6	103.2	107
St6galnac1	0.39	0.71	0.23	0.19
Taf7l	0	0	0	0
Sardh	0.09	0	0.02	0
Vav2	10.12	17.23	6.55	8.37
Tex15	0	0.1	0.27	0.19
Ppp2cb	3.29	4.13	3.17	2.77
G0s2	0.67	0.24	0.53	0.39
Dmap1	11.13	12.6	9.15	9.02
Pla2g12b	0	0	0	0
Ccdc109a	6.66	6.54	7.12	7.16
Oit3	0.29	0.34	0.02	0.33
Tex11	0	0	0.13	0.13
Bcr	1.47	3.12	1.05	1.17
Fxyd5	1011.02	709.78	1181.2	1062.78
Kcnd1	0.02	0.01	0.03	0
Tcfcp2	2.06	2.79	3.12	2.3
Pou6f2	0.05	0	0	0
Pou6f1	0.83	0.29	0.93	1.15
Ubp1	5.42	5.56	5.05	6.01
Nuak2	0.5	0.83	0.52	0.38
Ick	2.14	2.87	2.83	2.45
Sdhb	111.12	89.86	105.54	90.6
Cox4i2	0.17	0	0.18	0.27
Snap47	17.13	15.62	19.91	18.31
Wnt3a	0	0	0.04	0
Kdsr	3.92	6.4	6.16	6.33
Vps4b	34.69	32.65	40.1	35.78
Rps25	437.8	685.56	503.75	472.84
Nxf2	0.4	0.68	0.24	0.31
Taz	43.01	39.96	47.04	44.22
Kif19a	2.29	1.84	2.54	1.67
Aldh3a2	22.37	23.93	32.69	28.1
Zmynd10	0.24	0	0.07	0.07
Tmem115	19.47	20.86	15.92	18.51
Hyal2	0.77	0.73	0.68	0.27
Ifrd2	3.14	4.06	3.32	3.12
Hyal1	1.81	2.02	1.78	2.23
Tusc2	11	12.59	9.65	10.26
Nprl2	10.08	9.83	11.02	11.92
Slc38a3	0	0.23	0	0
Cacna2d2	0	0	0	0
Rassf1	87.43	74.88	139.57	127.39
Epn3	2.02	5.92	0.85	1.09
Rnf112	0	0	0	0
Slc3a2	479.17	444.63	440.58	417.74
Nxf1	80.77	98.63	93.8	87.92
Stx5a	75.69	76.26	66.58	65.05
Slc47a1	0.58	0.42	1.38	0.4
1700027A23Rik	0	0.07	0	0.5
Tnfrsf13b	2.7	3.43	4.69	2.62
Spire2	0	0	0	0
Prox1	0.01	0	0	0
Raver1	28.29	38.83	34.34	40.27
2610507B11Rik	10.35	16	14.9	15.7
AI597479	5.02	4.51	4.06	4
Tmem86a	2.84	5.42	1.48	1.76
Optc	0	0	0	0
Tex14	0.01	0.32	0.15	0.52
Ifi35	39.98	30.35	37.24	37.84
Rdm1	12.13	11.1	20.13	14.8
Nedd8	243.15	233.64	281.25	251.38
Gosr1	36.4	27.88	27.39	27.02
Mrpl52	74.08	68.36	64.34	80.55
Spaca7	0	0	0	0
4632411B12Rik	10.05	12.56	11.12	11.29
Eya4	0	0	0	0.03
Ebf3	0	0	0	0
Gm16119	0.38	0.34	2.12	1.78
Myt1	0	0	0	0
Faf1	7.76	8.1	6	6.67
Gm266	0	0	0	0
1700021C14Rik	2.66	1.66	1.71	1.81
Mettl16	14.95	12.52	17.07	14.32
Dazl	0	0	0.02	0.02
Apol7a	0	0	0	0.05
Pigyl	18.61	19.03	15.44	14.74
Rbm25	33.27	39.64	42.27	38.5
Psen2	43.26	40.76	57.66	53.36
Acaa1b	0	0.21	0	0
Plcd1	1.02	0.81	1.68	2.08
Fads1	1.07	0.84	1.28	1.7
Lmbr1	0.85	2.5	1.56	1.21
Tnfrsf22	1.54	2.1	2.55	2.3
Cars	27.02	47.23	20.87	20.05
Phlda2	0.42	0.18	0	0.09
Asz1	0	0	0	0
Wnt2	0	0	0	0.15
Gabra1	0	0	0	0
Grid2ip	0	0	0	0
Kdelr3	0.56	0.09	0.35	0.27
1700006E09Rik	0	0	0	0
Apip	14.5	11.8	17.5	12.05
Pdhx	5.78	5	7.41	5.43
Vac14	1.67	1.84	2.22	2.18
Mcoln2	11.37	7.19	16.65	15.89
Slc5a1	0	0	0.05	0
1700049J03Rik	0	0	0	0
Akt1s1	5.76	7.68	8.4	8.88
Tbrg1	66.31	60.99	58.04	62.26
Panx3	0	0.03	0	0
Adssl1	16.36	19.45	11.31	10.55
1700026D08Rik	0	0	0	0
Brf1	12.16	10.61	13.72	13.24
Vipr2	3.05	4.61	1.74	1.33
Odc1	367.94	376.92	269.14	331.37
Thg1l	1.38	2.26	2.03	1.98
Adam19	0.75	1.54	0.87	0.72
Pabpc4	5.06	10.52	3.65	5.51
Exoc3l2	0.03	0	0	0.03
Zfp296	2.36	2.15	2.51	3.44
Plin5	0	0	0	0
Sugp1	20.48	18.1	20.89	16.8
Dmrtc2	0	0	0	0
Gm5893	0.03	0	0	0
Dhdh	1.62	1.7	2.34	1.77
Zfp790	2.39	2.34	3.49	2.84
Cpb1	0.22	0.02	0.34	0.35
Slc25a41	0.1	0	0	0.16
Fsd1	0.03	0	0.04	0
2310033E01Rik	0	0	0	0
Fuz	18.25	25.15	15.93	17.36
Spnb4	0.05	0.05	0.15	0.16
Pgam1	105.64	106.95	106.5	113.66
Evi5	0.81	1.58	0.85	0.7
Evi5l	4.05	3.86	4.42	4.18
Snapc2	15.71	19.42	14.47	14.48
Git1	1.53	1.8	1.6	2.64
Gltp	74.11	61.17	70.59	63.84
Bnip2	46.35	50.91	41.15	49.03
Ccnt1	53.6	59.01	71.79	80.34
Scarf2	0.47	0.25	0.06	0.28
4930579F01Rik	0	0	0	0
Brms1l	1.15	1.32	2.1	1.22
Med15	29.27	30.03	28.34	28.84
Dhdds	10.23	13.16	10.84	10.78
Aim1l	10.79	6.12	16.16	16.99
Ubxn11	16.7	17.54	12.91	14.2
Mogat1	0.17	0	0.35	0
Tex22	0.2	0	0.17	0
Wnt8a	0	0	0	0
Tjap1	17.37	23.03	14.62	13.55
Ehf	0.03	0	0.09	0.02
Nanog	0.03	0.03	0	0.06
Rpl15	58.67	56.21	48.06	51.87
Tmem167	34.34	32.99	31.88	29.21
Steap4	0.11	0.04	0.04	0
2810021B07Rik	6.61	5.81	4.04	2.83
Kif11	2.53	1.6	3.45	3.16
Rpa3	21.53	22.77	27.35	24.21
Mlkl	3.84	3.01	4.35	3.32
Phox2b	0	0	0	0
Tnpo3	24.21	34.77	28.49	28.81
Ttll5	3.31	4.06	6.14	5
Zfp715	7.53	7.02	7.97	7.99
Retn	0	0.15	0	0
Acpt	0	0.06	0	0
Cdh23	0.31	0.84	0.08	0.12
Rps5	227.03	366.38	247.71	311.79
Podnl1	95.64	73.75	100.18	105.55
Lphn1	2.49	4.53	3.25	3.78
Amotl1	0.71	1.29	0.07	0.01
2200002J24Rik	0	0	0	0
Etv5	3.96	4.21	2.06	2.18
Tmem190	0	0	0	0
Gfod2	0.59	0.77	0.65	0.74
E130303B06Rik	3.22	4.22	4.94	4.72
4933405L10Rik	0	0	0	0
Atp6v0d1	69.74	93.5	83.53	90.03
Ptprs	7.32	9.14	5.41	8.49
Slc41a1	51.39	111.85	38.79	42.58
Fer1l4	0.16	0.36	0.09	0
4931406B18Rik	0	0	0	0
Iglon5	0	0	0	0
Igf2bp1	0	0	0	0
B4galnt2	0	0	0	0.15
Zfp651	0.05	0.03	0.08	0.08
Cobra1	46.88	42.95	51.26	45.82
Card14	0.05	0	0.04	0.07
Tmem175	10.18	7.11	11.73	8.02
Bcas1	0.46	0.12	0.25	0.57
D16H22S680E	18.25	13.42	26.97	25.18
4833413E03Rik	0	0	0	0
Aldh1a2	0.11	0.06	0	0.11
Ndufs2	101.11	87.05	115.35	101.16
Snx31	0	0	0	0
0610007C21Rik	69.62	66.42	90.36	76.38
Cad	5.61	14.46	9.83	12.6
2210415F13Rik	0.28	0.7	17.33	0.76
Sh3bp5l	6.75	8.24	6.55	7.51
1810065E05Rik	0	0	0.07	0
Atad1	29.69	33.07	36.3	36.28
Pten	7.71	9.1	8.08	9.92
4933402N03Rik	0	0	0	0
Pea15a	121.19	92.49	157.66	144.29
Timm23	276.62	260.23	285.9	269.47
Tnfaip8l2	61.34	88.99	66.2	76.63
Trnt1	19.18	18.61	26.21	23.4
Ly6g6e	0	0.06	0	0
Ehmt2	10.71	17.04	16.16	18.42
Elof1	36.22	37.67	35.84	31.91
Med16	6.47	5.58	5.65	6.56
St3gal1	6.18	10.91	4.1	4.95
ORF61	5.64	6.07	4.33	5.44
Rnf170	4.38	3.94	5.18	6.82
Clip3	0.28	0	0.04	0.04
Thap8	0	0	0	0
Myl2	0	0	0	0
Dedd	9.38	8.46	10.85	11.78
1810033B17Rik	0.16	0.65	0	0
D430018E03Rik	0	0.05	0	0
Nit1	11.76	18.78	11.63	15.4
Pax5	0.05	0	0	0.05
Prdm15	4.02	3.42	4.79	5.7
Rnf168	3.14	4.3	3.39	4.56
Tctex1d2	11.43	16.02	6.89	7.59
1500003O03Rik	63.65	93.62	55.73	65.36
Sval2	0	0	0	0
Trpv4	0.28	0.26	0.48	0.23
Klhl3	0.23	0.33	0.04	0.08
Fam18b	29.28	28.47	31.64	28.71
Dnajc7	66.57	85.45	79.25	78.39
Zfp385c	0.5	0.83	0.83	0.76
Cacybp	51.86	58.54	64.67	60.1
Cluap1	5.02	5.45	7.5	7.83
Zswim7	6.46	5.78	7.62	6.56
Pigl	14.69	16.26	15.54	14.87
Ndufa2	284.34	259.6	293.76	265.68
Pam16	20.27	26.72	21.83	18.24
Glis2	1.64	2.16	1.39	2.06
Cox6c	440.24	562.45	370.82	395.87
Bicc1	0.04	0.02	0.01	0.01
Ube2z	3.94	6.25	3.59	3.81
Gip	0	0	0	0
Tmem87b	5.37	6.01	5.43	5.14
Anapc1	17.39	23.89	24.79	25.26
Mertk	0.01	0	0.04	0.02
Cyp2d10	0	0.13	0.11	0.04
Tsg101	39.53	40.94	48.24	44.12
Hps5	8.89	8.35	15.86	11.28
Map3k4	4.74	6.85	6.37	6.08
Fam38a	10.61	7.72	7.96	10.51
Blk	31.05	34.28	16.95	14.21
Rnf166	31.46	26.23	40.31	35.85
Ankrd28	0.58	1.08	1.14	0.88
Ankrd52	0.99	3.85	0.82	2.46
Pkd2l2	0.59	0.34	0.89	0.91
Srp19	48.53	49.72	36.8	40.57
4930511M11Rik	0.62	0.66	0.88	0.34
Clec4f	0	0	0	0
Klra17	0	0	0	0
Wdfy2	4.8	6.5	7.59	7.2
Zfyve20	5.96	7.06	4.24	4.32
Mrps25	24.45	17.38	25.8	24.22
Dguok	32.44	31.42	46.7	41.72
Camta1	11.84	9.44	13.32	11.37
Csf1	0.9	0.62	0.36	0.4
Fam40a	13.67	12.05	13.18	12.88
Kif1a	0.04	0.06	0	0
Alx3	0	0	0	0
Slc25a11	90.34	87.59	75.83	77.94
Chrne	2.13	6.44	1.69	2.78
2310061C15Rik	35.97	38.2	55.75	62.36
Chfr	15	16.4	18.09	18.99
Ceacam16	1.16	0.85	0.09	0.41
Hoxa2	0.18	0.2	0.2	0.21
Adam28	0	0	0	0
Ankrd53	0	0	0	0.09
Tex261	74.35	60.45	83.15	80.61
Fam120b	10.01	10.02	11.95	12.94
Tbp	20.53	24.67	21.23	17.01
Psmb1	220.66	230.61	205.24	206.41
Pdcd2	14.25	14.34	13.52	13.8
Dll1	37.72	86.69	24.64	26.06
Nol3	0.03	0	0	0
Fhod1	0.6	1.47	0.68	0.65
Plekhg4	0.04	0.12	0	0
Slc9a5	0.41	0.52	0.14	0.39
Elmo3	1.5	1.61	2.07	1.94
Stc1	0.01	0.03	0.04	0
4931428F04Rik	0.41	0.84	0.73	0.51
Tppp3	2.54	2.36	3.19	2.08
Msh3	2.97	2.54	4.84	4.23
Adamts13	0.5	0.27	0.03	0.04
Tmem208	46.88	42.23	58.4	49.4
E2f4	7.36	6.37	7.09	6.86
Surf4	204.81	192.54	162.19	163.39
Surf2	18.74	19.15	25.1	22.86
Dnajb9	127.41	105.35	168.25	150.71
Naf1	0.14	0.31	0.22	0.37
Yes1	1.18	1.79	1.79	1.4
Ppp1cb	23.61	34.41	22.74	18.83
Gorasp2	74.49	71.59	65.58	58.88
Tsen15	10.49	7.65	14.28	13.7
Oc90	0	0.1	0	0
Efr3a	65.21	65.2	70.25	70.97
Trappc2l	89.21	73.62	98.69	84.23
Acsf3	3.99	4.17	5.02	4.75
Ddx19a	6.71	8.89	6.53	8.55
Galns	15.07	9.48	19.6	19.36
Gata2	0.19	0.12	0.06	0.02
C8g	7.95	11.18	5.68	5.22
Entpd2	0.44	0.16	0	0.11
B230208H17Rik	11.87	16.59	10.58	16.33
Ptgds	0	0	0	0
Edf1	272.53	326.11	175.27	180.1
Clic3	0.56	2.33	0.75	0.28
Npdc1	0.33	0.08	0.09	0
Fbxw5	44.32	34.17	42.62	34.76
Slc25a13	0.42	1.16	0.64	0.42
Ube2i	234.74	261.32	207.34	222.35
0610007P22Rik	21.57	14.54	19.94	20.28
Unkl	6.52	8.83	8.75	9.6
Lrrk1	5.41	1.65	3.63	3.66
Aldh1a3	0.95	0.96	0.75	1.41
Actn1	0.25	0.32	0.15	0.15
Sirt2	51.74	43.35	52.04	50.37
Hnrnpl	44.36	63.87	60.68	53.15
Nolc1	14.54	19.17	20.13	18.94
Casd1	0.6	0.89	1.14	1.11
Cnksr3	1.87	1.65	1.79	2.59
Mtmr1	3.19	5.25	3.79	5.22
Hmgb3	5.17	6.82	6.03	5.27
Mtap2	0	0.04	0	0
Cyp2j9	1.21	0.74	1.87	1.5
Nipsnap3a	0	0	0	0
Abca1	0.56	1.81	0.75	0.82
Nipsnap3b	44.6	46.73	46.16	43.83
Lage3	13.5	15.71	18.18	13.32
Ubl4	21.87	21.24	17.11	16.67
Gdi1	98.89	77.89	107.71	98.92
Sash1	0	0	0	0
Gadd45b	763.06	764.46	1181.63	1416.42
Slamf6	0.63	0	0.19	0.08
Slamf1	0.63	1.05	0.3	0.47
Zdhhc12	2.73	2.17	1.15	1.79
Endog	0.38	0.26	0.88	0.63
Cybb	2.42	1.97	0.08	0.36
Golga7	189.87	149.06	156.72	152.44
Xk	0.06	0.11	0.07	0.04
Pcolce2	0.1	0	0	0
Cd48	128.17	102.14	199.76	183.63
Clpx	15.48	24.33	23.01	23.11
Trabd	36.36	37.85	32.22	34.9
Mov10l1	0	0	0.08	0
Fam116b	1.89	2.03	2.52	2.84
Cd83	385.33	327.74	274.09	242.22
Tmem27	0	0	0	0
Ace2	0	0	0	0
Gzmb	1276.71	647.82	525.19	531.74
Gzmf	0.71	1.33	0.35	0.83
Gzmn	0	0	0	0
C4a	1.55	3.77	1.45	2.32
Ager	0.32	0.35	0.05	0.34
Atf6b	18.33	18.89	21.91	20.93
Egfl8	0.56	0.6	0.92	1.15
Notch4	0.06	0.81	0.41	0.11
Ppt2	19.69	26.64	28.78	26.92
Prrt1	16.37	18.09	24.15	30.2
Rnf5	27.76	25.85	25.66	29.84
Fam163a	0	0.03	0	0
5930434B04Rik	48.21	62.76	29.11	31.96
Hivep2	8	15	9.07	10.6
2310057J18Rik	0	0	0	0
Arnt	32.32	39.62	35.87	33.55
Itga2	0.34	0.18	0.66	0.46
Mocs2	16.08	16.51	18.69	20.64
Nat9	30.06	35.27	18.77	22.62
Lpl	1.09	0.8	0.43	0.68
Atp6v0e	266.35	222.5	272.16	234.64
Nkx2-5	0	0	0	0
Zfp318	0.75	0.54	0.51	0.56
Ttbk1	0.09	0.04	0.04	0.13
Srf	1.15	1.2	1.82	1.5
Gata3	88.23	102.39	114.44	99.97
Gata5	0	0	0	0
Lama5	0.01	0.05	0.17	0.01
Steap1	0	0	0	0
Steap2	0	0.02	0.02	0
Hspa8	2478.81	2049.88	3319.56	3045.11
Serac1	2.81	4.64	3.05	2.87
Awat1	0	0	0	0
Pdzd11	42.06	39.2	40.09	35.98
Psma2	135.08	130.87	126.15	112.35
Mrpl32	66.31	80.01	63.97	64.03
Setdb1	2.17	2.95	2.98	3.54
Anxa9	0.11	0.21	0.07	0.14
Arnt2	3.17	5.34	2	2.22
Prune	4.18	5.98	3.88	4.27
Lass2	96.84	80.56	94.73	82.97
Nlrp5	0	0	0	0
Capza2	218.57	169.14	183.78	176.98
Plekho1	0.82	0.6	0.82	1.04
Vps45	11.62	9.15	12.51	9.23
Prpf3	7.43	7.21	9.5	6.83
Anp32e	31.33	43.26	42.14	36.21
Aph1a	10.7	15.51	13.35	11.48
Tab2	31.78	41.12	33.61	38.91
Ppil4	40.25	47.71	47.18	45.83
Cnih	27.62	35.95	25.62	28.5
Eps8	2.65	2.02	2.11	2.61
Med22	10.25	9.03	9.28	8.92
Abo	0	0	0.03	0
Surf1	36.18	32.64	42.36	35.46
Med28	196.91	171.04	186.93	157
Qdpr	34.1	37.08	48.26	41.19
Gnrh1	0.25	0.4	0.25	0.26
Tnr	0	0	0	0
Sqstm1	2110.97	2011.08	2138.58	2339.79
Nfe2l2	98.02	90.96	70.52	72.72
Rxrg	0	0.12	0	0
Rxra	0.69	1.1	1.15	1.3
Adamtsl4	5.52	1.96	2.94	3.41
Fcrls	0.28	0.1	0.56	0.3
Cd5l	0	0	0	0
Prpsap1	91.08	95.23	111.55	104.65
Fam184b	7.52	10.72	7.42	7.82
Ncapg	1.21	0.99	1.66	1.87
Lcorl	3.35	4.6	4.33	4.08
Lta4h	95.02	71.27	157.14	144.01
Amdhd1	0.07	0.11	0.15	0.05
Dstn	24.08	31.1	19.29	18.01
H2afy	45.34	47.33	60.11	52.03
Gtf2ird2	2.51	3.36	4.12	4.89
Bola1	9.86	13.68	13.02	10.92
Gatsl2	1.5	1.67	1.56	1.35
Fcgr1	0.55	0.86	0.45	0.26
Ncf1	12.59	14	9.64	9.72
Wnt11	3.16	3.91	2.64	2.02
Adss	21.21	28.35	28.4	24.13
1700016C15Rik	0	0.44	0.08	0.26
Il17rb	0.99	1.57	0.45	0.44
Cacna1d	0.03	0.02	0.01	0.01
Chdh	0.29	0.47	0.16	0.09
Actr8	16.39	15.17	22.02	18.53
Lrrc27	0.82	0.94	1	0.97
Stk32c	0.32	0.73	0.16	0.6
Fnta	10.29	9.33	8.27	7.74
Skiv2l2	14.56	18.91	15.93	16.57
Lbp	0.07	0.08	0	0
Celsr1	0.04	0.3	0.01	0.07
Fli1	36.63	36.72	48.8	47.53
Stard13	0.02	0	0	0
Odz1	0	0	0	0
Camk1g	0	0	0	0
Diexf	0.51	0.68	0.52	0.87
Hsd11b1	35.52	28.21	68.14	55.82
Syt14	0	0	0	0.04
H2-M3	57.51	58.15	44.5	42.17
Lonrf3	1.16	0.67	2.68	2
Atp5e	240.29	271.45	267.26	276.96
Th1l	18.78	17.65	21.32	16.66
Tubb1	0.04	0	0	0
Ctsz	143.53	112.12	114.35	113.87
Slmo2	52.68	69.58	41.51	38.71
Sertad4	0	0	0	0
H2-M2	0.38	0	0	0
Ube2a	68.22	79.24	66.08	70.46
Slc25a5	359.14	284.41	419.24	347.04
Atp1b4	0	0	0	0
Ppdpf	177.32	267.67	129.8	143.85
Kcnq2	0	0	0.01	0
Eef1a2	0	0	0	0
Col20a1	0.21	0.02	0.31	0.13
Pls3	4.6	2.09	3.93	3.54
Mpped2	1.91	3.73	1.75	1.15
Nkap	4.92	5.04	5.52	5.53
Ndufa1	274.7	277.75	301.75	263.1
Wt1	0	0	0	0
E2f3	1.75	3.58	0.95	1.06
Cr1l	61.36	60.87	69.72	58.34
Ppfibp1	4.11	4.62	5.13	4.05
Cd46	0.48	0.15	1.11	0.35
Cd34	0.71	0.37	0.24	0.65
5033414D02Rik	99.02	91.81	110.49	112.25
Cd274	131.7	105.44	108.97	100.61
Pdcd1lg2	38.01	23.73	35.74	34.95
Gtf3a	17.47	19.55	26.38	27.48
Mtif3	5.62	6.87	5.94	6.81
Lnx2	6.52	9.13	8.16	8.44
Il19	0	0	0.06	0
Dyrk3	21.61	21.94	19.53	21.29
Mapkapk2	48.18	47.35	29.96	35.94
Il10	1.45	0.86	1	2.48
Lamp2	43.27	42.1	40.2	38.78
Atxn10	73.61	77.03	77.87	75.31
Foxred2	1.17	1.06	2.39	2.63
Eif3d	69.83	75.71	89.17	93.47
H3f3b	3530.99	2354.03	3530.55	3115.43
Nup50	62.06	55.76	55.48	58.18
Phf21b	0.21	0.02	0.22	0.06
Nlrp14	0	0	0	0
Ift27	18.26	20.32	26.53	27.93
Pacsin2	31.21	26.94	31.78	30.7
Cmah	0.06	0.09	0.18	0.03
Ttll12	5.29	8.69	5.69	6.78
Bik	22.3	32.08	19.14	21.43
Scube1	0.09	0.12	0.03	0.05
Tox4	87.18	71.28	90.74	82.27
Mrps18c	49.21	40.33	39.59	33.92
Sulf1	0.1	0	0	0
Srsf6	79.99	82.86	106.74	105.18
Plcg1	1.46	0.69	2.72	3.54
Kctd2	1.42	1.74	1.8	2.01
Tmprss6	1.65	2.64	0.61	0.8
Kctd5	7.45	7.06	8.13	8.44
Pom121l2	0	0	0	0
Etaa1	1.55	1.34	1.22	1.46
Matn4	0.01	0.13	0.04	0.08
Svs4	0	0	0	0
Svs6	0	0	0	0
Slpi	4.28	1.89	1.63	1.12
Svs3a	0	0	0	0.05
Svs5	0	0	0.1	0
Rbpjl	0.27	0.44	0.29	0.24
Sdc4	450.46	490.45	526.9	467.28
Ccdc70	0	0	0	0
Il13ra1	0.21	0.35	0.08	0.03
Prl5a1	0	0	0	0
Nbr1	22.81	30.96	26.79	27.72
Cyth1	71.49	67.76	51.93	55.96
Rnd3	1.01	2.12	0.71	1.15
Brca1	0.38	0.61	0.97	0.57
Gast	0	0	0.15	0.45
Cntnap1	0.35	0.14	0.27	0.3
Nt5c3l	33.42	33.31	38.95	35.24
Ccdc56	35.69	30.08	37.88	31.61
Zpbp2	1.08	0.51	0.81	0.88
Gsdma	0.02	0.02	0	0
Med24	7.99	11.09	9.05	11.51
Gsdma2	0	0	0	0
Psmd3	50.15	49.58	42.32	50.52
Exosc10	25.78	27.08	33.58	30.84
Glod4	53.45	58.11	58.77	47.82
Vps53	20.64	19.48	21.69	22.46
Taok1	2.3	3.03	2.35	2.59
Dnttip1	2.99	2.34	2.17	1.09
Tnnc2	0.09	0	0.09	0.09
Acot8	18.05	16.25	19.42	21.99
Cd300lg	0.03	0.03	0.08	0.05
Spint4	0	0	0	0
Pyy	0.28	0	0	0
Mpp2	0.64	0.86	1.08	0.99
Ppy	0	0	0	0
Vtn	0	0	0	0
Nlk	2.12	4.89	2.18	3.17
Traf4	126.59	162.06	93.32	106.78
Aldoc	3.32	2.42	8.01	6.1
Stac2	0.23	0	0	0
Rpl19	526.67	839.81	535.45	674.98
Nek8	7.78	9.09	8.15	7.06
Cacnb4	0.02	0.04	0.09	0.02
Plxdc1	0.59	2.25	0.53	0.37
Arl5b	76.46	77.19	116.21	102.53
Zfp207	110.06	135.1	118.96	129.3
Psmd11	145.56	141.29	114.99	113.7
C1qtnf1	0.22	0	0.05	0.07
Pipox	0.09	0	0	0
Timp2	5.71	7.89	6.26	7.25
Zc3h18	9.14	9.7	9.68	9.74
Top2b	11.24	11.73	8.1	13.49
Rarb	0.1	0.17	0.09	0.05
Igfbp4	16.94	34.46	8.7	13.34
Cdc6	1.48	0.89	1.65	1.44
Suz12	6.77	8.38	6.81	6.31
Atad5	0.68	0.83	0.93	1.36
Crlf3	42.91	50.75	54.07	52.1
Krt27	0	0	0	0.11
Tns4	35.65	32.2	54.16	47.01
Tnfaip1	10.23	10.83	8.08	8.11
Abr	12.89	27.88	20.1	19.16
Rab11fip4	1.53	1.15	1.64	2.13
Cd40	20.44	31.97	3.23	5.34
Slc35c2	28.83	25.66	43.2	43.51
Zfp334	0.01	0	0	0
Elmo2	56.35	53.05	74.5	70.84
Wsb1	121.94	112.48	161.01	152.81
Ttpal	21.14	22.37	23.13	24.54
Rhot1	17.26	18.48	23.63	19.04
Hnf4g	0	0	0.03	0
Rhbdl3	0.37	0.25	0.33	0.13
Ada	12.24	10.15	15.83	16.52
Serinc3	361.4	481.74	441.49	454.18
Tha1	6.12	6.87	6.15	8.2
Pgs1	39.53	53.7	22.11	26.22
Birc5	10.34	6.12	11.79	7.8
Afmid	14.07	13.02	15.77	15
Trp53tg5	0	0.07	0.14	0
Pigt	13.72	20.62	13.87	16.57
Wfdc2	0.17	0.73	0.74	0.16
Etv4	0.36	0.42	0.03	0
Spinlw1	0	0	0	0
Dbndd2	3.68	2	0.5	2.95
Mmp9	12.9	17.45	11.34	12.31
Slc12a5	0.04	0	0.35	0.04
Ghdc	7.37	7.49	7.55	7.92
Pltp	51.71	17.74	79.79	73.09
Slc12a7	6.47	8.42	10.11	11.57
Ctsa	309.88	168.29	378.77	329.14
Zswim1	4.01	5.08	2.93	3.83
Slc12a4	10.31	7.07	9.45	7.89
1700020C07Rik	0.08	0	0	0
Myo1c	7.78	7.2	6.33	6.59
Crk	5.53	4.88	4.92	5.98
Cox7c	248.61	291.01	291.45	285.42
Pitpna	8.82	11.27	8.56	8.15
Mlx	46.74	34.31	36.94	39.19
Fam134c	3.07	3.3	4.62	4.18
Jph2	0.04	0	0	0.01
Dhx58	8.41	4.21	4.67	4.32
Rab5a	22.27	22.5	19.27	19.45
Hspb9	0.19	0	0.2	0.41
Nkiras2	9.97	12.87	8.17	9.27
Ppp2r5c	82.53	72.26	113.35	100.97
Ift52	19.43	20.24	18.94	20.21
Mybl2	1.06	1.27	0.65	1.28
Sgk2	0	0	0	0
Eya2	24.47	27.61	34.56	39.12
BC034902	0	0	0	0
Prl3c1	0	0	0	0
B4galt5	4.68	2.71	2.7	4.24
Gdap1l1	0	0	0.08	0
Hnf4a	0.05	0.03	0.16	0
Ptgis	0.07	0	0	0
Cadps2	0	0	0	0
Ddx27	15.33	19.35	18.21	19.43
Cyth3	8.31	17.18	6.42	6.97
Cyth4	83.25	50.57	94.25	88.99
Rac3	0	0.24	0.23	0.11
Rrp7a	28.5	21.73	27.52	20.31
Cyb5r3	50.61	40.05	58.2	48.9
Ints2	5.37	7.3	6.98	6.34
Med13l	3.56	5.82	4.02	5.71
Hist1h2bc	55.45	55.31	21.8	22.17
Baiap2l2	0	0	0.06	0.26
Mafk	81.99	83.27	146.41	146.84
Med1	25.4	23.44	31.1	27.46
Erbb3	0.36	0.15	0.52	0.43
Stard3	32.32	39.72	34.1	35.35
Ikzf3	139	99.49	152.49	149.28
Mfng	24.8	23.07	31.25	31.69
Vmp1	102.58	79.64	88.03	79.42
Uchl5	32.49	29.05	34.42	32.15
Glrx2	19.39	18.4	21.48	17.88
Trove2	1.24	1.83	1.96	1.71
Stk4	45.47	45.12	49.39	46.92
Wfdc15b	0	0	0	0
Pmp22	2.15	0.62	0.62	0.45
Gdf9	0.2	0.4	0.59	0.65
Zcchc10	13.46	14.03	12.7	11.89
Prl8a2	0	0	0	0
Tbx5	0.09	0.02	0	0.02
Psmb6	313.78	256.28	234.43	197.36
Spag7	47.77	59.74	47.29	46.91
Pfn1	2298.77	1910.72	2502.98	2008.68
Tomm34	39.59	38.97	47.68	48.86
Ywhab	79.16	76.75	77.27	76.82
Ksr1	1.99	1.28	1.7	1.5
Gpx3	5.83	5.28	2.43	3.27
Anxa6	255.14	231.32	304.9	327.18
Il12rb2	81.56	40.84	69.89	74.88
Zkscan6	8.45	8.82	9.67	9.02
Kpna2	10.38	8.45	12.11	8.34
Smurf2	2.09	3.32	3.79	3.65
Ccdc45	5.24	7.97	6.09	7.34
Vezf1	11.19	11.91	14.12	16.88
Cuedc1	1.22	1.07	0.92	1.31
Srsf1	7.68	8.28	8.36	9.08
Abi3	67.03	26.52	74.67	73.82
Shroom1	0.02	0	0.04	0
Kif3a	9.84	8.91	11.94	10.19
2018-09-08	16.15	18.64	17.12	20.53
Mtmr4	2.39	3.56	4.24	4.5
Mrm1	5.6	9.22	9.2	7.59
Mapt	0.01	0	0.08	0.04
1700081L11Rik	16.88	18.41	22.18	23.45
4933439F18Rik	4.85	5.24	7.05	7.42
Myo1b	0.36	0.93	0.44	0.2
Dhx40	23.89	29.48	32.29	38.12
Ypel2	0.39	0.84	0.97	0.65
Akap1	0.07	0.27	0.09	0.03
Nol11	10.52	10.07	13.91	10.64
Derl2	40.17	35.19	35.57	28.95
C1qbp	23.91	24.45	22.22	23.46
Rpain	28.21	20.55	30.69	27.14
6330403K07Rik	0	0.13	0.33	0.04
Slc13a3	0	0	0	0
Kcnab3	2.26	1.82	1.94	2.45
Chd3	9.22	12.2	11.33	11.96
Kdm6b	86.27	102.33	143.34	130.17
1700125H20Rik	0	0	0	0
Appbp2	8.81	10.13	7.61	7.7
Wnt9b	0	0	0	0
Adora2b	1.41	1.63	0.23	0.68
Ncor1	62.29	73.9	74.76	80.06
Trpv2	44.62	35.53	45.79	49.82
Cenpv	0.26	0	0	0
Pcgf2	2.4	2	1.59	1.73
Cwc25	119.71	133.66	245.23	203.56
1700001P01Rik	0.1	0.22	0.42	0.11
Pip4k2b	0.6	0.65	0.8	0.79
Trim37	3.62	4.08	4.72	5.2
Ybx2	0	0	0	0
Ctdnep1	9.1	12.85	3.97	6.15
Rai12	52.9	56.8	43.82	40.55
Slc2a4	0.2	0.53	0.02	0
Gabarap	351.92	382.44	319.8	324.58
Cldn7	0.36	0.21	0.88	0.19
2810408A11Rik	0.99	1.55	0.77	1.06
Phf23	6.92	6.08	7.92	6.82
Acadvl	73.39	48.98	68.16	63.22
Dnahc11	0.03	0.03	0.06	0.03
G3bp1	101.1	103.85	119.3	121.56
Atox1	113.33	116.35	133.28	121.22
Glra2	0	0	0	0
Sparc	6.98	8.77	1.82	3.68
Glra4	0	0.04	0.08	0
Smcr7	1.55	1.72	1.53	2.4
Tbx3	0.01	0.29	0.01	0
Mmp20	0	0.06	0	0
Mmp7	0	0	0	0
Crhr1	0	0	0	0
Dusp14	0.34	0.91	0.64	0.31
Tada2a	2.38	2.44	4.87	5.09
Ikzf1	28.11	34.27	34.36	36.75
Fam115e	0	0	0	0
Pnpo	15.35	11.62	29.24	23.57
Cog1	11.64	9.85	12.88	13.25
Cbx1	11.84	11.72	15.55	13.49
Cdk5rap3	41.47	25.4	49.18	39.57
Copz2	0.88	0.58	0.22	0.14
Slc25a39	75.65	69.42	76.86	79.37
Sp2	10	13.28	14.67	13.61
Aatf	8.1	11.26	13.62	13.46
Lhx1	0	0.19	0	0
Dync1h1	9.8	13.97	9.49	13.83
Cpsf4l	0.06	0.05	0.06	0.06
Pex12	2.9	4.39	3.48	4.56
Ndel1	194.52	212.99	218.56	214.44
Slc25a35	0.97	1.11	1.35	1.28
[truncated: 35,274 more rows]

## Sheet: genes significantly changed 
gene_short_name	a-DR3	PBS	logFC	PValue	FDR
H2-DMb2	47.94	5.1	3.30687	1.56e-44	1.99e-40
Meox1	31.245	3.075	3.43565	1.11e-42	7.09e-39
Tnip3	13.765	0.99	3.42677	2.57e-35	1.09e-31
S1pr1	16.945	2.325	2.91926	4.51e-34	1.44e-30
Il4i1	146.325	9.285	4.26251	2.22e-33	5.65e-30
Sphk1	30.84	4.335	2.82543	1.08e-32	2.3e-29
Il1rn	12.015	0.95	4.02668	1.55e-32	2.82e-29
Ccl17	37.105	2.22	4.15718	1.82e-30	2.89e-27
Scin	16.835	1.105	4.01401	1.56e-29	2.21e-26
Pard3	50.175	7.51	2.87486	1.85e-28	2.35e-25
Tnfsf4	226.385	21.055	3.50785	1.36e-26	1.57e-23
Dgat2	29.23	6.085	2.3674	2.75e-25	2.91e-22
H2-Eb1	1037.17	169.74	2.69084	7.77e-25	7.6e-22
Ccnd1	15.3	0.58	4.47348	8.59e-24	7.81e-21
Adamts14	10.515	2.455	2.19134	3.45e-21	2.93e-18
S1pr3	15.545	4.125	2.01637	4.68e-21	3.71e-18
Cd40	26.205	4.285	2.83454	4.96e-21	3.71e-18
Fas	38.455	7.075	2.58431	3.25e-20	2.3e-17
Npnt	24.635	3.53	2.9791	7e-20	4.69e-17
Lyz2	37.91	4.085	3.33215	7.45e-20	4.74e-17
Tgm2	318.815	59.555	2.46304	1.27e-19	7.69e-17
Ceacam15	9.435	0.79	3.658	1.41e-19	8.18e-17
Gzma	126.78	35.17	1.95515	2.06e-19	1.14e-16
Madcam1	9.025	0.26	5.23148	5.75e-19	3.05e-16
Ccr7	294.485	54.22	2.52691	1.79e-18	9.13e-16
D6Mm5e	62.465	14.895	2.31539	8.17e-18	4e-15
Ip6k3	8.795	1.545	2.60162	1.08e-17	5.1e-15
Csf2rb	1.99	0.22	3.85075	1.54e-17	7e-15
Sspo	2.25	0.465	2.38021	1.62e-17	7.12e-15
Gzmc	2154.57	389.695	2.5561	3.83e-17	1.63e-14
Slc15a3	73.455	19.315	2.03688	8.41e-17	3.34e-14
9330101J02Rik	6.675	1.17	2.61642	9.81e-17	3.78e-14
Wisp2	10.51	0.945	3.55876	1.23e-16	4.61e-14
Il1b	26.85	1.64	4.1321	1.64e-16	5.95e-14
Aif1l	12.3	0.385	4.83154	2.55e-16	8.77e-14
Tnfrsf9	342.805	96.655	1.90703	4.11e-16	1.38e-13
1110038D17Rik	52.315	15.275	1.7995	4.8e-16	1.56e-13
Ly6i	15.45	0.725	4.4973	8.56e-16	2.72e-13
Ccr9	2.75	12	-2.06534	8.85e-16	2.75e-13
Itih1	2.285	0.1	4.50708	3.53e-15	1.07e-12
Mmp12	5.28	0.13	5.4783	4.07e-15	1.21e-12
Tnc	4.71	1.285	1.97161	6.99e-15	2.02e-12
H2-Aa	1653.03	378.33	2.22081	1.01e-14	2.84e-12
Gls2	17.57	4.18	2.29303	1.22e-14	3.37e-12
Tmem150c	5.425	0.38	3.90144	2e-14	5.42e-12
Thbs2	1.33	0.12	3.88313	2.43e-14	6.34e-12
Dscaml1	7.135	0.265	5.01222	2.44e-14	6.34e-12
Bend4	21.36	6.015	1.9166	2.54e-14	6.46e-12
Tbc1d8	14.91	1.08	3.8524	3.09e-14	7.7e-12
Clec7a	5.58	0.41	3.87509	6.37e-14	1.56e-11
Ppp1r1b	25.66	8.41	1.72156	7.98e-14	1.92e-11
Il18bp	26.41	8.51	1.73704	8.47e-14	1.99e-11
Cxcr3	10.01	32.27	-1.58361	1.38e-13	3.2e-11
Pik3r6	20.595	7.52	1.66268	1.45e-13	3.3e-11
Mrpl38	57.03	24.13	1.53724	1.58e-13	3.54e-11
Cxcl9	10.895	2.5	2.2214	1.75e-13	3.83e-11
Grasp	13.65	3.83	1.92355	3.18e-13	6.86e-11
H2-Ab1	1183.87	350.185	1.86801	5.16e-13	1.09e-10
Palld	22.875	4.33	2.66304	5.39e-13	1.13e-10
Pdlim4	5.55	0.32	4.52409	8.05e-13	1.65e-10
Cybb	2.195	0.22	4.09804	8.59e-13	1.74e-10
Cd81	132.66	32.875	2.08511	1.68e-12	3.3e-10
Adm	14.01	3.745	2.00131	1.69e-12	3.3e-10
Ccdc88a	2.695	0.155	3.47968	1.91e-12	3.69e-10
Ly9	9.345	27.38	-1.48114	2.51e-12	4.76e-10
Ubd	4.47	0.035	6.77288	2.76e-12	5.16e-10
C3	1.67	0.18	3.29619	2.97e-12	5.48e-10
Piwil4	8.625	2.075	2.17755	3.75e-12	6.82e-10
A930038C07Rik	5.54	1.52	2.44404	3.92e-12	7.03e-10
H2-Oa	43.905	16.97	1.47109	4.06e-12	7.18e-10
4930539E08Rik	3.855	1.005	2.04199	5.28e-12	9.2e-10
Ndrg1	236.335	49.335	2.27975	6.01e-12	1.03e-09
Fam167a	13.66	4.23	1.79658	6.6e-12	1.12e-09
Tmem132c	8.05	2.55	1.84457	7.74e-12	1.3e-09
Irg1	25.855	8.13	1.75625	1.02e-11	1.68e-09
Nrp1	23.295	8.155	1.60359	1.24e-11	2.03e-09
Gm7935	1.945	0	8.6292	1.26e-11	2.03e-09
Stab1	12.415	6.14	1.46318	1.3e-11	2.06e-09
Lingo2	1.53	0.16	4.79061	1.62e-11	2.55e-09
Nek6	8.31	2.28	1.88567	1.79e-11	2.78e-09
Hck	2.97	0.135	4.51022	2.77e-11	4.25e-09
Hs6st1	12.925	3.47	1.98115	2.92e-11	4.42e-09
Swap70	64.195	26.33	1.38614	3.15e-11	4.72e-09
Pcdhgc5	12.155	3.335	1.93364	5.62e-11	8.32e-09
Snx9	10.67	3.53	1.68509	8.06e-11	1.18e-08
Eng	30.4	11.545	1.48965	1.02e-10	1.48e-08
Hist1h2bc	55.38	21.985	1.435	1.18e-10	1.69e-08
Cd74	3249.19	982.555	1.84287	1.25e-10	1.76e-08
Sgsh	4.35	15.62	-1.54694	1.55e-10	2.14e-08
Stard4	25.615	81.39	-1.34102	1.55e-10	2.14e-08
Slc6a20a	4.735	21.79	-2.20453	1.68e-10	2.28e-08
Havcr2	5.635	1.435	2.08565	1.68e-10	2.28e-08
Abtb2	8.95	2.07	2.16954	1.74e-10	2.33e-08
Ccr6	68.28	29.45	1.36357	1.94e-10	2.56e-08
Il1a	2.59	0.205	3.7171	2.3e-10	3.02e-08
Tcte1	3.355	0.66	2.43038	2.76e-10	3.59e-08
Pak1	19.115	5.59	1.81175	3.81e-10	4.9e-08
Cldn5	8.77	1.75	2.4072	3.86e-10	4.92e-08
Ankrd33b	40.015	11.37	1.88206	4.11e-10	5.18e-08
Galnt2	9.035	8.375	2.58479	4.55e-10	5.68e-08
Syngr2	366.05	141.55	1.46594	5.71e-10	7.06e-08
Kctd11	12.34	4.625	1.52122	5.86e-10	7.17e-08
AF064781	2.49	0.18	3.8468	6.01e-10	7.28e-08
Serpina12	1.39	0.055	4.59538	6.29e-10	7.55e-08
Avpi1	146.025	59.125	1.39201	6.87e-10	8.1e-08
Cx3cl1	153.77	47.705	1.76961	6.88e-10	8.1e-08
Ly6c1	34.97	13.45	1.4833	8.12e-10	9.4e-08
Papss2	4	0.355	3.54993	9.12e-10	1.05e-07
Trim7	7.065	2.155	1.95451	9.81e-10	1.11e-07
Dennd5a	26.775	14.575	1.30278	1.17e-09	1.32e-07
Pfkfb3	73.58	21.77	1.67423	1.29e-09	1.44e-07
Nkx1-2	1.975	0.275	2.93228	1.33e-09	1.47e-07
1600029D21Rik	3.29	0.165	4.28284	1.34e-09	1.47e-07
Zeb2	5.305	1.495	1.75083	1.41e-09	1.53e-07
Rnase1	2.805	0	8.43889	1.69e-09	1.82e-07
Ctsh	205.705	90.965	1.27591	1.79e-09	1.92e-07
Apex1	53.42	24.255	1.26878	2.56e-09	2.71e-07
Rab26	10.845	1.7	2.80335	2.58e-09	2.71e-07
P2rx7	9.85	35.48	-1.87794	2.86e-09	2.98e-07
1300014I06Rik	224.535	94.615	1.32084	4.46e-09	4.58e-07
Nos2	36.67	14.835	1.41698	5.83e-09	5.93e-07
Thbs1	2.6	0.295	3.23245	6.41e-09	6.47e-07
Adam9	20.105	9.22	1.2241	6.6e-09	6.61e-07
H2-DMb1	41.425	16.175	1.36535	6.78e-09	6.69e-07
Plxnd1	3.955	0.83	2.32689	6.78e-09	6.69e-07
Clec4e	2.06	0.22	3.29789	7.45e-09	7.29e-07
Marcksl1	279.95	87.27	1.76294	7.65e-09	7.43e-07
Usp11	6.16	2.185	1.51937	8.86e-09	8.54e-07
Colq	8.81	2.33	1.99856	1.01e-08	9.68e-07
1810011H11Rik	0.53	4.66	-3.00251	1.08e-08	1.02e-06
Nupr1	25.75	9.735	1.58117	1.15e-08	1.08e-06
Arhgef26	1.935	0.33	2.59523	1.32e-08	1.23e-06
Rwdd1	123.765	60.88	1.15882	1.37e-08	1.27e-06
St7	20.535	6.775	1.5756	1.56e-08	1.43e-06
Cd86	1.785	0.17	3.91827	1.64e-08	1.48e-06
Blk	32.665	15.58	1.16773	1.64e-08	1.48e-06
Plac8	257.77	87.13	1.66064	1.82e-08	1.63e-06
Pdcd4	15.78	36.92	-1.12755	2.19e-08	1.94e-06
App	11.94	4.72	1.44022	2.7e-08	2.37e-06
Hk3	36.34	16.15	1.2352	2.74e-08	2.39e-06
Zc3h12c	2.77	0.825	1.84034	2.79e-08	2.42e-06
Cd79b	27.19	10.91	1.42313	2.92e-08	2.51e-06
Hlcs	3.34	8.655	-1.21938	3.01e-08	2.56e-06
Sema6d	18.71	5.89	1.68521	3.02e-08	2.56e-06
Ly6a	2030.41	801.42	1.44282	3.24e-08	2.73e-06
Hspb1	32.37	12.41	1.48559	3.54e-08	2.96e-06
Ass1	19.155	4.605	2.09471	3.85e-08	3.2e-06
Trex1	112.085	54.265	1.15118	4.11e-08	3.4e-06
2310007L24Rik	178.97	82.895	1.20356	4.39e-08	3.6e-06
Slc26a11	3.5	9.32	-1.42225	4.41e-08	3.6e-06
Mvp	72.48	35.905	1.11417	5.05e-08	4.09e-06
Ms4a4c	18.2	5.21	1.67729	5.46e-08	4.4e-06
Mmp23	40.315	19.415	1.19399	7.42e-08	5.94e-06
Adam8	122.235	57.52	1.19707	7.79e-08	6.19e-06
Ddit4	63.435	29.095	1.21764	7.96e-08	6.29e-06
Hnrpll	12.95	5.34	1.38372	8.04e-08	6.3e-06
Ifngr2	13.495	4.865	1.68329	8.07e-08	6.3e-06
Fdx1	115.395	55.565	1.20967	8.94e-08	6.93e-06
Basp1	10.525	4.385	1.3646	9.17e-08	7.07e-06
Abhd15	4.87	12.67	-1.24924	9.67e-08	7.41e-06
Paqr7	4.295	10.155	-1.30935	9.85e-08	7.5e-06
Fscn1	6.455	0.57	3.49349	1.19e-07	9.05e-06
Ppap2b	6.07	1.32	2.27373	1.28e-07	9.6e-06
Sykb	3.175	0.92	1.74195	1.34e-07	9.97e-06
Il2	29.365	76.765	-1.18931	1.34e-07	9.97e-06
Ttn	5.465	1.68	1.80165	1.39e-07	1.03e-05
Hs3st1	8.83	1.645	2.39714	1.53e-07	1.13e-05
Iigp1	5.815	2.22	1.4654	1.58e-07	1.16e-05
Sntb1	2.71	11.015	-1.91535	1.64e-07	1.19e-05
Sema4c	13.28	3.77	1.79545	1.99e-07	1.44e-05
Cryaa	157	76.545	1.14033	2.07e-07	1.49e-05
Gramd4	8.075	3.19	1.47744	2.35e-07	1.67e-05
Ier3	27.8	12.075	1.30653	2.39e-07	1.69e-05
Cecr5	18.58	43.885	-1.14265	2.72e-07	1.91e-05
St8sia4	12.915	29.095	-1.06973	2.79e-07	1.95e-05
Fam189b	35.875	102.66	-1.16937	2.83e-07	1.97e-05
Cd226	50.03	129.94	-1.32484	2.89e-07	2e-05
Lgmn	10.27	4.29	1.36944	3.07e-07	2.11e-05
Hif1a	84.49	46.595	1.08331	3.12e-07	2.13e-05
Fabp5	32.205	5.37	2.49197	3.33e-07	2.26e-05
Ppm1d	35.215	18.51	1.10666	3.35e-07	2.27e-05
Dusp2	14.41	40.155	-1.35763	3.46e-07	2.33e-05
Slc7a6os	38.475	85.135	-1.04852	3.75e-07	2.5e-05
Idi2	2.135	0.11	4.28803	3.92e-07	2.58e-05
Stat1	132.45	55.39	1.34558	4.37e-07	2.86e-05
Ly86	25.195	11.72	1.20267	4.43e-07	2.89e-05
Pim2	73.75	182.565	-1.31604	4.48e-07	2.91e-05
Chst15	7.95	3.155	1.39459	4.79e-07	3.09e-05
Rcl1	27.67	14.465	1.03449	4.94e-07	3.18e-05
Mdk	11.485	3.535	1.78069	4.99e-07	3.19e-05
Ktn1	21.38	10.995	1.05866	5.06e-07	3.22e-05
Ncald	19.33	7.535	1.61373	5.35e-07	3.39e-05
Camkk1	1.63	6.045	-1.7287	5.48e-07	3.45e-05
Il6	3.305	0.32	3.44328	5.76e-07	3.61e-05
Rhoc	334.64	168.28	1.1017	5.96e-07	3.71e-05
Cpne7	3.01	13.58	-1.92914	5.98e-07	3.71e-05
Klrg1	10.94	4.375	1.42002	6.16e-07	3.81e-05
Strn4	38.935	18.65	1.21219	6.41e-07	3.94e-05
Rhob	17.285	7.165	1.38	6.53e-07	4e-05
Sfmbt1	15.33	8.135	1.05508	6.81e-07	4.15e-05
Dscam	6.395	3.26	1.07649	7.23e-07	4.38e-05
Dennd3	22.92	11.7	1.10951	7.4e-07	4.46e-05
Ralgds	24.705	9.27	1.39076	7.55e-07	4.53e-05
Gramd3	10.79	4.87	1.29176	7.64e-07	4.57e-05
Trib1	8.56	2.95	1.61124	7.7e-07	4.58e-05
Vasn	4.975	1.21	2.12261	7.79e-07	4.61e-05
Slc30a9	46.96	22.27	1.19301	8.45e-07	4.98e-05
Med7	19.995	8.73	1.29372	8.93e-07	5.24e-05
Dll1	62.205	25.35	1.52455	8.97e-07	5.24e-05
Klhl8	9.11	4.75	1.20338	9.76e-07	5.67e-05
Cacna1g	12.965	4.745	1.30182	9.8e-07	5.67e-05
Jak2	32.125	16.705	1.04443	9.86e-07	5.68e-05
Sh2d3c	5.08	12.11	-1.18824	1.02e-06	5.86e-05
Adap1	4.09	0.91	2.24125	1.06e-06	6.06e-05
Glcci1	3.73	7.615	-1.20922	1.15e-06	6.51e-05
8430427H17Rik	9.86	5.75	1.59468	1.15e-06	6.53e-05
Ramp3	673.545	304.855	1.23685	1.17e-06	6.61e-05
Sbno2	38.47	19.615	1.07448	1.26e-06	7.05e-05
Fam26e	1.42	0.07	4.37547	1.28e-06	7.16e-05
Tmpo	12.04	6.31	1.13409	1.29e-06	7.2e-05
Usp2	13.81	6.79	1.10674	1.58e-06	8.72e-05
Epn3	3.97	0.97	2.09897	1.63e-06	8.97e-05
C1qtnf6	33.89	14.91	1.28627	1.63e-06	8.97e-05
Vav2	13.675	7.46	1.07692	1.65e-06	9.02e-05
Mtmr7	8.175	3.75	1.21375	1.7e-06	9.21e-05
Uap1	70.64	30.13	1.3079	1.7e-06	9.21e-05
Mylip	4.57	10.505	-1.09717	1.74e-06	9.36e-05
Gria3	3.66	0.63	2.62498	1.76e-06	9.44e-05
Agpat4	20.6	10.7	1.03366	1.8e-06	9.58e-05
C1qb	4.17	0.67	2.73872	1.8e-06	9.58e-05
Dph5	36.97	19.09	1.06983	1.83e-06	9.64e-05
Anxa3	2.39	0.215	3.52764	2.02e-06	0.000105466
Mfhas1	3.99	1.91	1.70569	2.02e-06	0.000105466
Cxcl3	57.21	18.585	1.69867	2.02e-06	0.000105466
Susd2	105.78	51.16	1.13957	2.06e-06	0.000107052
Cst7	72.465	35.93	1.12355	2.22e-06	0.000114751
Zc3h12d	4.335	1.975	1.23986	2.25e-06	0.000115845
Ccl1	10.44	1.145	3.22904	2.31e-06	0.000118265
Plbd1	3.81	0.51	3.00505	2.31e-06	0.000118265
Pgs1	46.615	24.165	1.04598	2.44e-06	0.000124147
Ciita	5.3	1.465	1.33204	2.51e-06	0.000127222
Tnip1	226.135	111.31	1.15215	2.53e-06	0.000127982
Bcl11b	0.8	2.39	-1.65249	2.77e-06	0.00013873
Parp16	3.16	8.055	-1.33249	2.8e-06	0.000139599
Gm10130	18.76	8.54	1.24117	2.86e-06	0.000142141
Tex264	10.51	23.72	-1.05405	2.88e-06	0.000142588
Slc15a4	30.325	14.425	1.20227	2.93e-06	0.000144419
Flrt3	4.365	1.475	1.69103	3.03e-06	0.000148818
Stt3b	33.655	17.505	1.04048	3.1e-06	0.000151481
Tmem104	22.4	11.485	1.12802	3.16e-06	0.000153855
Vegfa	15.735	7.14	1.2176	3.45e-06	0.000167404
Cd14	3.91	0.64	2.72039	3.58e-06	0.000173
Hmgn3	60.415	26.09	1.24046	3.74e-06	0.000180108
Tg	12.31	38.855	-1.52412	3.78e-06	0.000181452
Rab32	9.695	4.415	1.22824	3.9e-06	0.000186563
Rab27a	101.745	45.205	1.2551	3.99e-06	0.000190054
Bst2	447.785	216.535	1.13687	4.2e-06	0.000199369
Fbrsl1	7.18	1.565	1.99677	4.3e-06	0.000203294
Coro2b	13.935	28.945	-0.974957	4.32e-06	0.000203765
Uck2	41.16	21.58	1.02371	4.35e-06	0.000204095
Ptpn6	49.65	107.205	-1.03574	4.52e-06	0.000211409
Sdhaf1	85.02	48.08	0.922088	4.57e-06	0.000212784
Rab7l1	17.675	6.08	1.57891	4.77e-06	0.000221511
Lilrb4	1586.3	711.24	1.28456	4.96e-06	0.000229624
Tnfsf10	8.065	14.45	-0.953491	5.16e-06	0.000237812
Col3a1	3.06	1.225	1.43041	5.33e-06	0.000245075
Tox2	22.47	10.865	1.0461	5.68e-06	0.000260159
Zfand5	113.255	63.87	0.963996	5.9e-06	0.00026898
Traf3	30.585	12.925	0.939033	6.09e-06	0.000276657
Iltifb	20.175	8.59	1.34633	6.17e-06	0.000279551
Bzw2	31.735	15.83	1.09112	6.2e-06	0.000279753
Slc39a4	32.57	18.23	0.933839	6.32e-06	0.000284214
Emid1	26.15	56.575	-0.983128	6.65e-06	0.000297581
Slc9a9	13.04	26.205	-0.959061	6.69e-06	0.000297581
Sparc	7.875	2.75	1.59902	6.71e-06	0.000297581
Clptm1l	17.91	9.72	0.984022	6.71e-06	0.000297581
Ggta1	50.345	28.805	0.938666	6.92e-06	0.000305703
Orc1	3.065	6.81	-1.26172	7.25e-06	0.000319168
Ccl6	3.2	0.335	3.63754	7.39e-06	0.000323043
Prkacb	26.94	56.32	-0.949104	7.56e-06	0.000329384
Lrrc16a	1.225	0.6	2.26268	7.76e-06	0.000335991
Stap2	3.895	0.36	3.48751	7.76e-06	0.000335991
Irgm2	12.04	24.67	-0.923374	8.09e-06	0.000348843
Ucp3	2.085	8.345	-1.94788	8.25e-06	0.000354556
Lta	199.145	100.945	1.0923	8.38e-06	0.000359132
Pex16	95.705	53.615	0.936777	8.51e-06	0.000363588
Rttn	0.675	1.83	-1.33421	9e-06	0.000382931
Slc16a10	15.79	36.45	-0.917534	9.27e-06	0.000393022
Cyb5	590.54	324.57	0.964826	9.4e-06	0.000397269
Spry4	2.73	0.99	1.55481	9.54e-06	0.000400592
Ldlr	2.92	6.66	-1.08436	9.63e-06	0.000402974
Ckmt1	0	1.835	-8.37027	9.75e-06	0.000406875
Pde6d	68.82	39.895	0.884939	1.04e-05	0.000431318
Ppp1r16a	33.215	18.815	0.931599	1.05e-05	0.000435418
Ipcef1	11.865	26.745	-1.13143	1.07e-05	0.000440435
Batf2	1.29	0.025	5.2797	1.1e-05	0.000449596
Gimap3	127.84	354.85	-1.35136	1.17e-05	0.000476907
Myo1g	194.16	107.95	0.990082	1.2e-05	0.000489892
Cd82	2712.86	1213.56	1.26392	1.21e-05	0.000493104
Ddx10	60.55	31.38	1.06177	1.28e-05	0.000518121
Fam129b	3.285	1.325	1.37282	1.3e-05	0.000524903
P2ry2	2.06	0.34	2.66754	1.31e-05	0.000529495
Spib	1.725	0.17	3.41168	1.33e-05	0.000533481
Rgs12	18.05	10.725	0.945543	1.34e-05	0.000538096
Ints12	40.835	22.255	0.907644	1.38e-05	0.000550122
Nlgn2	2.23	0.755	1.68431	1.39e-05	0.000552593
Muc3	3.43	9.935	-1.41883	1.43e-05	0.000563338
Egr2	7.345	3.81	1.21559	1.53e-05	0.000603093
Tank	78.685	47.535	0.900494	1.54e-05	0.000605611
Igfbp4	25.7	11.02	1.38385	1.6e-05	0.00062458
Ube2e2	2.515	0.665	2.65639	1.6e-05	0.000625001
Ebi3	10.48	3.8	1.5481	1.61e-05	0.000625069
Ephx2	2.265	0.425	2.51878	1.65e-05	0.000639014
Ripk2	27.295	15.375	0.903335	1.68e-05	0.000649678
Tubb2a	65.885	136.39	-0.943205	1.72e-05	0.000663794
Igfbp7	12.61	3.455	1.93873	1.73e-05	0.000666638
Gbp9	7.635	15.305	-0.900197	1.75e-05	0.000668426
Stx11	104.815	59.185	0.931682	1.75e-05	0.000668426
Ephx1	1.51	5.46	-1.98152	1.79e-05	0.000682701
N6amt1	5.505	12.58	-1.05546	1.81e-05	0.000688107
Scml4	2.185	4.61	-1.3728	1.83e-05	0.000692742
Rnf145	44.885	21.65	0.92802	1.89e-05	0.000715065
Il1rl2	18.505	10.275	0.94685	1.91e-05	0.000718319
Itga1	3.9	9.54	-1.17471	1.92e-05	0.000721176
Ifit1	14.25	7.155	1.10724	2.07e-05	0.000773396
Rcbtb2	38.61	81.29	-1.01541	2.16e-05	0.000807359
Ramp1	39.06	21.625	0.90079	2.25e-05	0.000838998
Arl4c	6.15	3.055	1.09779	2.36e-05	0.000875152
Atp8b2	4.23	8.54	-0.973115	2.41e-05	0.000892225
Dlc1	9.87	2.18	1.73218	2.44e-05	0.000897952
Rnf149	7.175	3.585	1.15001	2.44e-05	0.000897952
Vipr2	3.83	1.535	1.3638	2.45e-05	0.000897952
Treml2	1.44	0.26	2.41691	2.51e-05	0.000916729
Stat5a	63.025	35.595	0.893662	2.56e-05	0.000934352
Spp1	13.425	3.36	2.12872	2.61e-05	0.000947868
Slc2a6	254.955	135.13	0.985165	2.63e-05	0.00095493
Tbx21	50.99	121.16	-1.13223	2.72e-05	0.000982687
Kcnmb4	5.93	1.98	1.66147	2.84e-05	0.00102249
Pitpnc1	13.74	26.055	-1.04669	2.88e-05	0.00103249
Pdk1	8.81	16.745	-0.900481	2.93e-05	0.00104731
Trf	12.46	6.73	0.990444	2.97e-05	0.00105911
Apaf1	33.825	17.185	1.08191	3.21e-05	0.00114272
Cobll1	11.455	16.885	-0.851671	3.25e-05	0.00115105
Itgb2	60.365	136.995	-1.03302	3.26e-05	0.00115105
Adc	4.765	1.35	1.80991	3.35e-05	0.00117755
Mina	17.465	36.35	-0.925959	3.35e-05	0.00117755
Camk1d	13.465	21.575	-0.864269	3.37e-05	0.00117969
Mdm1	10.32	5.27	1.0494	3.61e-05	0.00126078
3110056O03Rik	18.85	37.42	-0.880581	3.74e-05	0.00129942
Smpdl3a	44.73	99.88	-1.05244	3.88e-05	0.00134637
Dhcr7	7.105	13.97	-0.913431	3.93e-05	0.00136003
Rgs3	20.535	39.655	-0.854776	3.96e-05	0.00136394
Nfkbid	222.805	482.705	-1.01639	3.98e-05	0.00136625
Kcnk5	4.02	14.725	-1.73901	3.99e-05	0.00136625
Ccl22	1.535	0.13	3.69272	4e-05	0.00136625
Fam178a	5.605	10.655	-0.846116	4.01e-05	0.00136625
Nr4a1	589	1515.87	-1.25222	4.02e-05	0.00136625
2210415F13Rik	0.49	9.045	-4.06103	4.31e-05	0.00145998
Cish	143.665	77.705	0.979651	4.43e-05	0.0014915
Btbd19	5.71	12.19	-1.13809	4.51e-05	0.00151515
Pdgfa	23.4	11.715	1.2852	4.63e-05	0.00154605
Klrb1a	3.1	9.625	-1.46471	4.74e-05	0.00157767
Arnt2	4.255	2.11	1.09901	4.83e-05	0.0016037
Fam82a1	12.94	26.04	-0.900553	4.87e-05	0.00161324
Zfp367	2.605	5.64	-1.06539	5.01e-05	0.00165626
Ccr8	21.085	7.575	1.55213	5.05e-05	0.00166591
Sit1	15.45	30.165	-0.94716	5.17e-05	0.00169264
Pld4	2.06	0.505	2.13092	5.17e-05	0.00169264
Mcart1	69.415	41.415	0.847895	5.17e-05	0.00169264
Zbtb42	7.005	3.805	0.990081	5.23e-05	0.00170468
Gmppb	22.295	11.795	1.06781	5.24e-05	0.00170468
Gpd1l	3.205	6.67	-0.971522	5.31e-05	0.0017203
Hes1	12.085	26.63	-1.00918	5.37e-05	0.00173426
9930111J21Rik2	7.595	13.365	-0.835033	5.49e-05	0.00176893
Gzme	13.515	3.575	1.98859	5.51e-05	0.00177139
Tmem132a	2.47	0.745	1.81077	5.68e-05	0.00181908
Mapk10	22.97	11.895	0.995247	5.75e-05	0.00183957
Batf3	56.43	31.86	0.933089	5.82e-05	0.00185637
H2-Eb2	1.85	0.31	2.64647	5.89e-05	0.00187112
Phldb1	2.925	1.26	1.59424	5.9e-05	0.00187112
Cnp	76.97	42.235	0.957908	5.92e-05	0.0018751
Rarg	6.615	3.53	1.10073	5.99e-05	0.00188615
Ppfibp2	2.275	0.595	2.00086	6e-05	0.00188615
Foxs1	30.54	16.885	0.947352	6.01e-05	0.00188615
Mrgpre	0.735	2.26	-1.51563	6.13e-05	0.00191561
Aqp9	6.315	15.955	-1.14502	6.32e-05	0.0019697
Socs1	114.645	63.075	0.974049	6.36e-05	0.00197852
Inadl	2.085	5.245	-1.30044	6.49e-05	0.00201447
Casp3	28.81	16.29	0.914596	6.53e-05	0.00202307
Smg6	8.145	15.82	-0.878312	6.6e-05	0.00203762
Ifitm3	47.485	19.93	1.37588	6.86e-05	0.00211334
Mapkapk3	146.435	81.105	0.908337	6.94e-05	0.00213438
Sipa1	21.71	44.24	-0.91576	6.99e-05	0.00214185
Edf1	299.32	177.685	0.837198	7e-05	0.00214185
Psma6	108.03	66.74	0.815766	7.06e-05	0.00215539
Kmo	7.755	4.85	1.00084	7.09e-05	0.00215699
Phax	34.355	20.88	0.85399	7.17e-05	0.00217719
Fem1b	7.665	4.33	0.914973	7.19e-05	0.00217721
Tmem55b	8.11	4.275	1.03413	7.23e-05	0.00218533
Rtcd1	37.395	20.595	0.880465	7.32e-05	0.00220821
Mum1	8.2	16.015	-0.879452	7.48e-05	0.0022505
Il17f	82.795	47.5	0.911733	7.78e-05	0.0023344
Wfdc10	15.79	3.92	2.08134	7.81e-05	0.0023392
Pag1	37.805	69.52	-0.90349	7.88e-05	0.00235301
Il5	1.815	0.19	3.29284	7.95e-05	0.00236866
Cd24a	1.445	0.21	2.87577	8.04e-05	0.00238962
Tmprss6	2.145	0.705	1.68897	8.43e-05	0.00249913
Dnase1l3	1.035	0.17	2.75243	8.85e-05	0.002612
Ccl5	23.965	9.185	1.4261	8.87e-05	0.002612
Slc39a14	15.61	7.56	0.870593	8.94e-05	0.0026266
Relb	121.48	67.125	0.93276	9.01e-05	0.00263713
Cars	37.125	20.46	0.837713	9.01e-05	0.00263713
Tdrd3	10.095	20.125	-0.83661	9.05e-05	0.00264206
Klrb1c	49.97	103.355	-1.02346	9.1e-05	0.00265084
Pram1	39.82	94.11	-1.12661	9.14e-05	0.00265407
Plagl1	2.445	0.56	2.11514	9.22e-05	0.00267303
Cxcr5	71.865	44.365	0.794307	9.53e-05	0.00275694
Dgke	3.51	6.89	-0.896115	9.96e-05	0.00287263
Ltc4s	3.315	0.28	3.60365	0.000101129	0.00290536
St3gal1	8.545	4.525	1.0042	0.000101145	0.00290536
Ptpn7	56.815	108.675	-0.833075	0.000102355	0.00293348
Pnpo	13.485	26.405	-0.887953	0.000103995	0.00297034
Lpcat1	9.035	5.75	0.950108	0.000104309	0.00297034
Gm1987	3.14	0.495	2.7453	0.000104341	0.00297034
Gm9875	1.825	0.3	2.65559	0.000104912	0.00297993
Zfp622	15.955	9.49	0.857549	0.000106461	0.0030068
Cd300a	1.925	0.395	1.78294	0.000106563	0.0030068
Klf10	15.26	31.535	-0.932507	0.000106567	0.0030068
Adcy7	19.71	37.28	-0.822649	0.000107808	0.00303507
Faah	10.435	19.74	-0.774029	0.000108567	0.0030497
Col16a1	2.355	0.935	1.41617	0.000110873	0.00310763
Med14	14.31	5.9	1.15071	0.000112362	0.00314243
Nod1	0.865	2.385	-1.35758	0.0001128	0.00314777
BC021614	43.59	21.205	1.12313	0.000114804	0.00319667
Mapre2	46.19	87.6	-0.859657	0.000115976	0.00322225
2010106G01Rik	165.635	97.905	0.882264	0.000117076	0.00324574
Lpar5	1.17	4.805	-1.88777	0.000119513	0.00329893
Plod2	8.72	4.93	0.946348	0.000121702	0.00334484
Tmcc3	3.565	1.525	1.60975	0.000123327	0.0033822
Aebp2	49.995	22.83	1.02263	0.00012542	0.00343219
Atp10a	12.54	7.895	0.767598	0.000128942	0.00351346
Tk2	14.27	27.105	-0.819025	0.000131114	0.00355741
Hpn	52.4	35.67	0.864866	0.000132187	0.0035789
Txnrd1	93.175	55.44	0.859617	0.000132611	0.00358276
Selenbp1	3.245	6.91	-1.29871	0.000134315	0.0036211
Prmt6	3.615	1.59	1.28661	0.000135039	0.00363292
Phgdh	7.31	14.74	-0.995629	0.000135407	0.00363512
Rad23b	20.84	12.565	0.812315	0.000137483	0.0036831
Prf1	122.39	48.105	1.4767	0.000138247	0.00369579
Slc34a3	2.11	0.655	2.10351	0.000138695	0.00369999
Pigv	4.06	7.645	-1.0153	0.000139101	0.00370306
Arhgap25	18.795	34.29	-0.773516	0.000139771	0.00371312
Camk2b	2.83	6.15	-1.06981	0.000140444	0.00372324
Zbtb46	71.39	42.26	0.868671	0.00014103	0.003731
Notch2	47.84	24	1.08521	0.000148202	0.00391259
Grb10	1.7	0.395	1.83852	0.00014981	0.00394687
AW011738	52.91	32.46	0.811395	0.000150932	0.00396702
Slc25a24	11.055	20.245	-0.787553	0.000151199	0.00396702
Col18a1	1.57	0.595	1.51764	0.000151706	0.00397214
Zfp617	14.015	6.85	1.08532	0.000152483	0.00398428
Nampt	15.455	8.63	0.928062	0.000153347	0.00399866
Ccl9	3.61	0.78	1.85709	0.000155003	0.00403357
Ppcdc	5.015	10.66	-0.975575	0.000159321	0.00413746
Flot1	50.82	34.04	0.923601	0.000161834	0.00419406
Fam83a	6.55	2.19	1.40819	0.000162159	0.00419406
Setd7	11.14	6.625	0.825261	0.00016474	0.00424356
Slc25a25	38.425	23.475	0.813746	0.000166203	0.00427259
Lif	28.295	17.285	0.798445	0.000168744	0.00432917
Ralgapa2	11.065	3.175	1.27585	0.000169523	0.00434039
Il22	44536.6	17423.7	1.46773	0.000177499	0.0045355
Uba5	12.255	6.16	1.02932	0.00018089	0.00460885
Eya1	3.3	1.355	1.2843	0.000181094	0.00460885
Crmp1	2.44	9.695	-1.85004	0.000181557	0.00461139
Cfp	3.545	1.005	1.79953	0.000183651	0.00464605
Gm3940	30.895	60.96	-0.882574	0.000184456	0.00465288
Gm10800	19.05	46.03	-1.18975	0.000187602	0.00471786
Osgin1	53.555	108.71	-0.934139	0.000193721	0.00485634
Mnda	13.965	6.075	1.32322	0.000193872	0.00485634
Coq10b	186.425	361.72	-0.856551	0.00019459	0.00486476
Dusp15	1.4	0.14	2.54687	0.00019755	0.00492907
Acat2	3.2	7.85	-1.06197	0.000198636	0.00494647
Arhgap26	58.98	90.095	-0.78698	0.000200297	0.00497809
Dscr3	10.3	18.585	-0.781455	0.000200845	0.0049802
Itsn1	2.915	7.06	-1.04196	0.000201165	0.0049802
Dtd1	7.18	13.185	-1.0114	0.000202591	0.00500577
Kcnk6	1.02	0.19	2.74049	0.000203378	0.00500744
Tbc1d30	3.005	1.55	1.04511	0.000203446	0.00500744
X99384	6.785	3.845	0.91136	0.000204336	0.00501965
Epb4.1l2	19.655	10.77	0.920262	0.000205313	0.00503392
Ctdnep1	10.975	5.06	1.27257	0.000206451	0.00504651
Gtpbp4	37.82	21.055	0.931438	0.000206619	0.00504651
St6galnac6	22.92	13.79	0.831601	0.000209924	0.00511741
Kcnab2	14.055	20.9	-0.749303	0.000217253	0.00527586
Erbb2	3.77	1.86	0.967075	0.000218171	0.00528805
Fth1	4188.92	2179.76	1.04015	0.000223933	0.00541738
0610007L01Rik	27.55	14.805	0.786006	0.000229328	0.00553737
Trim14	12.87	23.885	-0.882816	0.000232589	0.00560548
Plekha2	112.2	67.945	0.840116	0.000235023	0.00565343
Fahd2a	6.47	16.785	-1.07019	0.000238391	0.00572363
Klc1	50.65	31.14	0.761464	0.000239832	0.00574207
Urgcp	18.105	11.17	0.733707	0.000240061	0.00574207
Wfdc9	1.695	0	6.59842	0.00024229	0.00578451
Entpd5	6.055	10.86	-0.76554	0.000242846	0.00578693
Satb1	20.445	12.675	0.786934	0.000243867	0.00580039
Card6	6.675	10.375	-0.774175	0.000244983	0.00581606
Xlr4a	232.28	147.955	0.764915	0.000246377	0.00583826
Acaa2	28.325	52.03	-0.770344	0.000247938	0.00586433
Il4	5.175	0.6	3.12255	0.000251282	0.00593241
Sema4b	28.54	16.48	0.830495	0.000253943	0.00598411
Bcl2l1	28.4	51.01	-0.777377	0.000256784	0.00603298
Shpk	1.465	3.75	-1.24178	0.000256964	0.00603298
Chn2	21.42	38.05	-0.740132	0.000259471	0.0060806
4930579C12Rik	1.905	0.165	3.53677	0.000265717	0.00621554
Mfsd6l	2.015	0.605	1.83239	0.000271082	0.00632602
H2-DMa	46.4	30.15	0.77308	0.000271435	0.00632602
Hsd11b1	31.865	61.98	-0.834519	0.000272092	0.00632974
Csrp1	36.05	21.82	0.828052	0.000285983	0.00664076
Bysl	9.44	16.935	-0.742261	0.000287602	0.00666619
Fndc4	2.38	0.815	1.63896	0.000293013	0.00676763
5830411N06Rik	44.195	26.955	0.801868	0.000293042	0.00676763
Ctss	160.025	101.795	0.751249	0.000294334	0.00678514
Zfp706	42.715	27.46	0.73752	0.000303351	0.00697488
Btla	4	1.525	1.46398	0.000303661	0.00697488
Creb1	15.465	25.19	-0.741015	0.000305046	0.00699406
6230427J02Rik	12.2	6.33	1.04502	0.000311387	0.00712663
Limd2	198.375	123.405	0.752184	0.000313462	0.00715717
Ahcyl2	39.07	19.22	0.751646	0.000313847	0.00715717
Gm20418	6.185	0.355	4.11811	0.000314703	0.00716386
Pink1	12.89	8.135	0.872783	0.000316063	0.00718196
Adssl1	17.905	10.93	0.809213	0.000317625	0.0072046
Sgpl1	54.365	33.695	0.789393	0.000319359	0.00721649
Col1a1	1.945	0.97	1.43077	0.000320114	0.00721649
Extl1	5.035	2.485	0.921556	0.000320501	0.00721649
6030468B19Rik	1.67	0.18	3.27716	0.000321009	0.00721649
Ms4a6b	37.315	69.535	-0.790122	0.000321329	0.00721649
Ccdc92	5.725	13.775	-0.998524	0.000321552	0.00721649
Cntn1	33.645	21.04	0.771797	0.000330275	0.00739922
Abcg3	0.335	1.42	-1.95333	0.000333988	0.00745037
Ifitm2	643.565	349.36	0.997571	0.00033408	0.00745037
Cyth3	12.745	6.695	1.01118	0.000334315	0.00745037
Hrh2	1.865	4.465	-1.14642	0.000335604	0.00745153
Fam101b	0.69	2.135	-1.50935	0.000335951	0.00745153
Atm	2.145	4.065	-0.984677	0.000336124	0.00745153
Clec4n	2.115	0.395	2.54992	0.000341066	0.00754794
Irgm1	25.135	17.04	0.724898	0.000343074	0.00757919
Rnf19b	42.28	24.65	0.810825	0.000344472	0.0075969
Ddb2	10.58	19.18	-0.809271	0.000345872	0.00761456
Fam3c	29.505	18.185	0.750007	0.000351232	0.00771921
Sh3bp1	70.53	40.815	0.895096	0.00035601	0.00781073
Gbp3	11.715	5.83	0.957554	0.000359454	0.00787272
5930434B04Rik	55.485	30.535	0.757875	0.000362333	0.00791201
Zfp217	2.815	1.685	1.27224	0.000362492	0.00791201
Plcg1	1.075	3.13	-1.38006	0.000363503	0.00792051
Cryba4	6.4	16.02	-1.20148	0.000367367	0.00797805
Cd28	8.77	20.46	-1.12374	0.000367818	0.00797805
Slc41a1	81.62	40.685	1.05085	0.000368025	0.00797805
Gm1966	1.14	3.13	-1.35106	0.000370405	0.00801599
Fut4	3.125	1.55	1.11686	0.000379892	0.00817732
Snx22	2.34	0.885	1.49608	0.00038043	0.00817732
Fancl	34.295	20.675	0.832507	0.000395238	0.00848129
Evi2a	30.43	58.295	-0.765924	0.000400425	0.00857814
Tmem176a	1587.15	871.835	0.953373	0.00040984	0.00876507
Klhdc2	21.865	14.34	0.733155	0.000411639	0.00878878
Rassf2	11.36	19.665	-0.709777	0.000413343	0.00881038
Csnk1g3	5.98	3.375	0.917948	0.000423562	0.00901309
Gpr146	16.54	10.67	0.735294	0.000425761	0.00904475
Tgif1	285.205	565.66	-0.904399	0.000429474	0.00909329
Cdk6	12.38	7.895	0.74392	0.000429475	0.00909329
Cldn10	3.745	0.97	2.0414	0.000431889	0.00912922
Kifc2	1.215	3.01	-1.21254	0.000439008	0.00926431
Atp1a3	4.285	8.51	-0.948756	0.000440048	0.00927089
Tnfrsf4	4.985	0.955	2.23207	0.000443105	0.00931986
Gm14305	5.5	12.445	-1.06515	0.000446126	0.00936791
Ifitm1	206.76	91.085	1.2872	0.000452339	0.00946712
Gm10146	25.02	53.61	-0.997288	0.000455865	0.00952525
Slc35d2	5.48	12.55	-0.921837	0.000457939	0.0095529
Cyp2j6	2.935	6.965	-1.12641	0.000459817	0.0095644
Ccdc21	209.7	122.93	0.750382	0.000459993	0.0095644
Tspan13	118.675	76.955	0.763877	0.00046422	0.00963655
Oxr1	7.835	14.13	-0.75129	0.000476213	0.00985336
Nup62	76.505	50.22	0.741554	0.000479178	0.00989861
Zbtb17	33.82	20.24	0.770162	0.000490052	0.0101068
Adam12	7.77	16.135	-0.833681	0.000497891	0.0102519
Mns1	4.595	9.415	-0.929705	0.000504548	0.0103722
Ttc30b	2.51	0.995	1.42524	0.000505647	0.010378
BC052040	3.185	6.385	-0.896732	0.000515097	0.0105549
Itga4	21.315	9.22	1.48896	0.000519261	0.0106231
Gas2l1	4.95	2.38	1.28226	0.000520631	0.0106341
Stx6	50.475	32.84	0.717966	0.000522672	0.0106586
Maml2	3.76	6.77	-0.761655	0.000524076	0.0106702
Spr	41.055	24.84	0.850469	0.000535101	0.0108772
Lpar1	5.06	1.805	1.06698	0.000547656	0.0111018
Fam102a	8.5	14.71	-0.742413	0.000547891	0.0111018
Tasp1	19.06	35.72	-0.793293	0.000552753	0.0111825
1500011H22Rik	28.255	16.055	0.903305	0.000555834	0.0112092
Nfatc1	46.75	84.265	-0.754122	0.000560651	0.0112884
Gdpd5	61.845	40.3	0.716366	0.000578364	0.0116267
Tm7sf4	1.5	0.37	2.20077	0.00058132	0.0116493
Vps52	47.875	33.035	0.707494	0.000584147	0.0116846
Fam160b1	2.995	1.62	0.974651	0.000584917	0.0116846
Inpp5b	48.44	93.61	-0.807945	0.000591484	0.0117646
Ikbke	27.86	17.84	0.697416	0.000591696	0.0117646
Mrgpra9	0.965	4.095	-1.96397	0.000593523	0.0117825
Tbc1d2b	0.895	2.025	-1.13328	0.000595552	0.0118044
Tmem86a	4.13	1.62	1.4312	0.000618076	0.0122318
1110008F13Rik	18.8	8.875	0.995745	0.000621496	0.0122733
Tdpoz4	2.42	0.43	2.56637	0.000622193	0.0122733
Plscr1	740.705	422.82	0.918281	0.000623067	0.0122733
Tmem149	12.81	31.94	-1.19307	0.000631068	0.0124117
Prr5l	2.195	1.01	1.56884	0.000632064	0.0124121
Gab2	3.93	2.23	0.904969	0.000642874	0.0126049
Cnnm2	39.77	26.14	0.714802	0.000657797	0.0128776
Spry2	104.815	211.92	-0.901799	0.000659418	0.0128895
Gm6189	4.65	2.3	1.11718	0.000670143	0.0130591
Zfp652	2.915	5.37	-0.763791	0.000677794	0.013188
Plekhf1	23.12	43.45	-0.798514	0.000686715	0.0133251
Fam195a	14.625	27.56	-0.814263	0.000686935	0.0133251
Siglecg	1.22	0.42	1.87371	0.00069365	0.013399
Prkcq	3.66	7.15	-0.936275	0.000693691	0.013399
Rps13-ps1	0	1.63	-6.41267	0.000694927	0.013399
Lrrc8d	29.41	18.165	0.706862	0.000711619	0.0136995
Tm4sf5	2.24	0.155	3.38099	0.000724656	0.0138913
AB124611	3.18	1.03	1.88119	0.000724765	0.0138913
Axl	2.9	1.34	1.18198	0.000724857	0.0138913
AF085738	16	9.51	0.85365	0.000739749	0.0141554
Birc2	110.81	70.295	0.751761	0.000746248	0.0142583
3110043O21Rik	51.735	36.21	0.710707	0.000753106	0.0143677
Ccdc41	6.86	3.875	0.913594	0.000755494	0.0143917
Olfr525	4.98	1.785	1.58451	0.000758959	0.0144361
Trafd1	103.835	69.505	0.719861	0.000760339	0.0144408
Ppdpf	222.495	136.825	0.770937	0.000762674	0.0144635
Rpl9-ps4	0	1.825	-7.1837	0.000766161	0.014508
Hist1h2af	0	1.445	-6.03214	0.000768404	0.0145289
Aldh2	10.65	5.795	0.873273	0.000783655	0.0147953
Sh3tc1	6.045	3.425	0.898324	0.000805851	0.0151918
Zfp942	10.445	17.925	-0.676459	0.000809684	0.0152189
Gm4759	5.06	9.27	-0.771809	0.000812274	0.0152421
Vps37c	54.28	35.93	0.695329	0.000813312	0.0152421
2810021B07Rik	6.21	3.435	1.1537	0.000828946	0.0155123
4933407H18Rik	2.78	4.935	-0.805312	0.000842	0.0157334
Ltb	632.195	392.985	0.782891	0.000847488	0.0158127
Galnt6	6.245	12.36	-0.868496	0.000864591	0.0161082
Sfpi1	3.38	1.29	1.57895	0.000875787	0.016293
Rars2	4.06	7.935	-1.00842	0.000882278	0.0163706
Gm166	6.7	3.635	0.978893	0.000882558	0.0163706
Lrrc25	15.92	28.575	-0.738521	0.000883819	0.0163706
Elovl6	11.205	6.56	0.858862	0.000892604	0.0165093
Slc11a2	23.365	41.195	-0.718309	0.000898275	0.0165901
Mafk	82.63	146.625	-0.727451	0.000900865	0.0166116
Samd9l	7.045	12.51	-0.720949	0.00090205	0.0166116
Tiparp	295.08	629.605	-1.00825	0.000906716	0.0166734
Mgat2	28.395	18.97	0.677632	0.000911006	0.0167281
Cd97	28.995	52.715	-0.755552	0.00092079	0.0168834
Ubqln1	28.555	19.17	0.675477	0.00092399	0.0169177
Ifi27l2a	6.25	1.525	2.13014	0.000926572	0.0169406
Sox5	1.535	0.435	2.24055	0.000930215	0.0169828
Gal	2.575	0.135	4.17625	0.000933266	0.0170141
Pik3r5	77.84	55.71	0.687421	0.000945316	0.0171845
Ccdc125	3.445	6.695	-0.862001	0.000954447	0.0173257
Map2k6	2.71	5.68	-1.04183	0.000957431	0.0173335
Trps1	9.69	5.205	0.955961	0.000961701	0.017383
Insig1	26.73	47.49	-0.721784	0.000969389	0.0174618
Bud13	8.335	4.56	0.916495	0.00096995	0.0174618
1110018J18Rik	10.655	18.14	-0.678172	0.000970176	0.0174618
Slco5a1	1.375	0.295	2.31544	0.000980177	0.0175666
Hip1	2.705	4.86	-0.744264	0.000981146	0.0175666
Cd68	7.165	3.105	1.48379	0.000981521	0.0175666
Tbc1d10a	28.915	19.75	0.668408	0.000985276	0.017609
Cerk	10.465	6.69	0.780933	0.000989718	0.0176451
Arhgap6	4.28	1.97	1.05626	0.000990069	0.0176451
Zfp658	4.22	2.305	1.0054	0.000994125	0.0176926
Msh2	11.86	18.685	-0.688722	0.00100619	0.0178574
Bloc1s1	44.125	77.26	-0.713472	0.00101138	0.0179245
Ets2	21.905	15.905	0.662661	0.00104724	0.0185342
Tnfsf9	52.045	108.7	-0.942833	0.00104975	0.0185529
Foxc2	1.73	0.51	1.82619	0.00106196	0.0187427
Sele	2.39	1.07	1.25151	0.001064	0.0187526
Slc9a3r2	2.39	6.38	-1.23807	0.00107027	0.0187801
Tctex1d2	13.725	7.24	1.01593	0.00107113	0.0187801
Thy1	268.28	162.805	0.82647	0.00107637	0.018819
2810432D09Rik	18.82	11.11	0.86089	0.00107664	0.018819
Gzmd	6.31	1.825	1.85361	0.00107813	0.0188192
Rap2a	3.025	1.34	1.23454	0.00108128	0.0188395
D14Ertd449e	36.115	63.125	-0.70657	0.00108226	0.0188395
Gm13060	0.25	1.6	-2.50603	0.00109205	0.0189606
Ube3a	8.34	5.56	0.690921	0.00109284	0.0189606
Acp6	16.18	28.225	-0.705031	0.00109368	0.0189606
Zfp36	1140.92	2390.45	-0.960045	0.00111285	0.0192504
Marveld1	8.18	4.2	1.0431	0.00111342	0.0192504
Nlrc3	8.605	14.745	-0.654454	0.00111824	0.0193074
Gm10395	4.76	12.48	-1.28213	0.00113953	0.0196114
Sidt1	1.925	5.26	-1.50134	0.00114047	0.0196114
Hat1	75.11	49.35	0.705949	0.00114562	0.0196734
Tm9sf2	140.41	92.115	0.714885	0.00115002	0.0197169
Slc2a8	8.115	15.58	-0.762306	0.00115125	0.0197169
Dusp16	15.975	10.285	0.786031	0.001154	0.0197375
Lhpp	11.62	6.065	0.932196	0.00115668	0.0197567
Dmrta1	9.035	16.87	-0.76157	0.00116111	0.0198057
Ggct	7.325	15.31	-0.88869	0.0011776	0.0199984
Zfp420	0.855	2.39	-1.45759	0.00117805	0.0199984
Vcam1	1.015	0.29	1.88589	0.00117865	0.0199984
Slc35b1	64.555	42.775	0.655079	0.00117912	0.0199984
Fam108b	12.705	8.04	0.753948	0.00118026	0.0199984
Gpx4	782.585	508.365	0.74661	0.00118658	0.0200788
Dusp4	90.11	183.355	-0.908768	0.00118917	0.0200959
Asb8	14.785	9.265	0.738468	0.00119621	0.0201881
Tmem191c	7.125	15.275	-0.981517	0.00120316	0.0202578
2410016O06Rik	1.15	0.28	2.14935	0.00120353	0.0202578
Slco3a1	11.015	6.425	0.756099	0.00120807	0.0203073
Blcap	23.365	15.8	0.681095	0.00121747	0.0204384
Crlf2	26.085	15.67	0.816117	0.00122241	0.0204943
C1d	22.72	15.175	0.701329	0.00122828	0.0205656
Etv5	4.085	2.12	0.911214	0.00123033	0.0205729
Lrmp	10.225	19.055	-0.742414	0.00123526	0.0206145
Trub2	4.445	7.92	-0.874153	0.00123606	0.0206145
Slfn8	4.03	6.485	-0.761395	0.00123924	0.0206337
Mrpl44	9.665	5.41	0.9348	0.00124045	0.0206337
Opa3	36.985	63.475	-0.685821	0.00125136	0.0207879
Wrnip1	5.025	2.455	1.15012	0.0012561	0.0208389
BC031353	2.93	5.56	-0.868468	0.00125771	0.0208389
Lrrn2	1.575	4.025	-1.28176	0.00126415	0.0209185
Rabgap1l	96.035	181.43	-0.815612	0.00128313	0.0212049
Manba	5.12	9.065	-0.72526	0.00129535	0.0213551
2210021J22Rik	10.085	19.245	-0.83767	0.00129557	0.0213551
H60b	3.825	9.075	-1.13996	0.00131012	0.0215669
Cxxc5	23.395	15.33	0.703256	0.00131475	0.0216152
Inf2	3.38	1.44	1.29926	0.00132165	0.0217006
Kif5c	0.335	1.03	-1.40891	0.0013309	0.0218243
Rbm17	67.285	42.995	0.726993	0.00133325	0.0218348
Smek1	14.75	9.905	0.667826	0.00133598	0.0218514
Anxa2	362.415	223.555	0.794682	0.0013581	0.0221677
Dstn	27.59	18.65	0.660013	0.00135881	0.0221677
Mkl2	4.515	7.515	-0.746243	0.0013631	0.0222092
Lst1	19.14	7.685	1.39568	0.00136644	0.0222352
Ppfia1	11.6	22.445	-0.683822	0.00137487	0.0223439
Enpp5	25.34	55.205	-0.992203	0.00138573	0.0224916
Flna	86.94	52.585	0.802758	0.00139341	0.0225874
Tap1	93.925	61.42	0.671128	0.00140452	0.0226747
Haus4	6.495	12.525	-0.837425	0.00140532	0.0226747
Emr1	1.175	0.19	2.3405	0.00140758	0.0226747
Slmo2	61.13	40.11	0.696085	0.00140995	0.0226821
Nox1	5.105	2.995	0.944374	0.00141688	0.0227649
Lum	1.82	0.6	1.70326	0.00141914	0.0227724
Vmac	3.915	7.805	-0.887276	0.00142181	0.0227866
Tacstd2	50.86	95.785	-0.799343	0.00143883	0.0230304
Camk2g	19.76	33.085	-0.645379	0.00144874	0.0231599
Sc4mol	39.535	62.855	-0.75085	0.00145894	0.0232644
Rab24	9.105	4.525	1.13006	0.0014665	0.0233487
Lonp1	10.7	6.98	0.724726	0.00146789	0.0233487
Nat9	32.665	20.695	0.726535	0.00147952	0.0235042
Aim1	4.18	2.56	0.800767	0.00148686	0.0235913
Mical2	1.55	2.995	-1.05616	0.00150676	0.0238774
Traf3ip3	17.835	28.24	-0.662539	0.0015112	0.0239179
Add3	3.77	6.67	-0.72384	0.00152145	0.0240502
Pdp2	3.875	7.085	-0.767603	0.00153392	0.0241861
Sfxn2	2.115	4.26	-0.908122	0.00153575	0.0241861
Nfkb2	163.795	104.87	0.73511	0.00153868	0.0242024
Atp2a3	39.23	66.695	-0.654991	0.00154676	0.0242695
Alcam	1.465	0.41	1.86334	0.00155571	0.0243798
Osbpl3	21.965	39.42	-0.78041	0.00156667	0.0245214
Gimap7	30.705	71.315	-1.0893	0.00158022	0.0246425
S1pr4	12.725	23.325	-0.766275	0.00158722	0.0247213
Pik3r1	36.185	60.06	-0.654653	0.00159197	0.024765
Vgll4	107.755	72.805	0.653562	0.00159852	0.0248366
Osbpl9	298.265	197.49	0.728893	0.00160938	0.0249748
Snx20	53.105	35.41	0.677319	0.00161332	0.0250055
Mcoln2	9.28	16.27	-0.828395	0.00161638	0.0250224
Tubb2b	1.76	4.695	-1.29035	0.00162348	0.0250993
Bcl2a1d	267.89	461.74	-0.683775	0.00162849	0.0250993
Ptov1	9.31	5.585	1.03975	0.00163402	0.0251426
Gimap4	204.89	416.075	-0.858271	0.00164184	0.0252324
Ldlrap1	3.595	7.755	-0.815551	0.00164684	0.0252483
Ncf4	87.37	61.24	0.680119	0.00165514	0.0253145
Gorab	5.15	2.945	0.906294	0.00165793	0.0253267
Xlr3b	9.36	18.92	-0.852879	0.00167435	0.0255468
Hdac11	0.91	2.26	-1.37224	0.00167922	0.0255599
Cited2	23.035	12.48	0.919116	0.00168021	0.0255599
Khdrbs1	28.335	18.935	0.660037	0.00168344	0.0255599
Lta4h	83.145	150.575	-0.745913	0.00168377	0.0255599
Aprt	43.86	77.58	-0.712559	0.00168525	0.0255599
Upf3b	4.895	8.99	-0.801405	0.00169381	0.0256592
Hcst	230.785	389.25	-0.652113	0.00171414	0.0259363
Aqp3	15.84	27.745	-0.708776	0.00173663	0.0261956
Abcc1	18.52	10.985	0.915631	0.00173845	0.0261956
Tmem173	132.085	89.605	0.665951	0.00173946	0.0261956
Nck2	1.885	0.68	1.58534	0.00173951	0.0261956
Kcnn4	1.765	0.375	2.129	0.00175777	0.0264393
Specc1l	18.57	12.115	0.708222	0.00177291	0.0266355
Tmem110	2.68	0.99	1.52308	0.00177703	0.0266658
Thtpa	6.05	11.42	-0.802678	0.00178139	0.0266841
Rundc3b	3.655	1.645	1.24806	0.00178261	0.0266841
Pdzk1	19.545	38.28	-0.817541	0.00178453	0.0266841
Fam175a	3.125	7.285	-0.989846	0.00179028	0.0267386
Mapk8ip1	1.715	0.57	1.76059	0.00179279	0.0267448
Nme3	10.995	21.885	-0.889914	0.00179576	0.0267577
Epb4.9	5.18	2.04	1.36301	0.00181035	0.0269436
Runx1	22.835	38.42	-0.632973	0.00182679	0.0271117
BC046404	3.335	1.38	1.36378	0.00182797	0.0271117
Afap1	4.605	2.55	0.928469	0.00182804	0.0271117
Srprb	33.155	22.93	0.63366	0.00183706	0.0272137
Fam65b	17.3	25.11	-0.627045	0.00185904	0.0275073
Mpp7	43.75	29.775	0.633643	0.00186145	0.027511
Rai14	0.62	1.53	-1.19707	0.00187659	0.0277025
Rasgef1b	127.75	220.23	-0.742308	0.0018789	0.0277045
Cwc25	126.685	224.395	-0.731718	0.00189194	0.0278645
Xlr3a	0.895	2.95	-1.65727	0.00189612	0.0278938
Iars2	21.325	11.77	0.827612	0.00190426	0.0279813
Plscr3	10.295	5.935	0.798205	0.00191357	0.0280581
Niacr1	7.225	4.255	0.865504	0.00191391	0.0280581
Retnlg	1.155	0	6.53328	0.00191963	0.0281096
Nudt18	15.48	10.725	0.63062	0.00192827	0.0282037
Tmem48	2.89	5.35	-0.849272	0.00194077	0.028289
L1cam	5.84	8.96	-0.803027	0.00195793	0.0285065
Tgtp1	81.85	51.18	0.724113	0.00196436	0.0285674
Grb7	9.81	17.38	-0.731827	0.00196748	0.0285756
4732471D19Rik	4.18	7.19	-0.717676	0.00196942	0.0285756
Clock	7.07	8.655	-0.694239	0.00198215	0.0287276
Hmgn1	49.945	40.715	0.628609	0.0019888	0.0287912
Hvcn1	76.185	52.165	0.642542	0.0020429	0.0295408
Appl2	31.59	56.06	-0.685128	0.00204755	0.0295745
Fasl	26.425	74.115	-1.25504	0.00205793	0.0296739
Lass4	15.695	27.68	-0.709044	0.00206135	0.0296739
Cd200	2.15	0.35	2.39962	0.00206143	0.0296739
Nfe2l3	1.86	0.64	1.5888	0.00206747	0.0297272
Hdac9	1.405	2.75	-0.911669	0.00207348	0.02978
Pbxip1	38.21	65.59	-0.63198	0.0020923	0.0300163
Srd5a3	9.12	17.255	-0.731947	0.00210056	0.030101
Pik3r2	2.625	5.51	-0.935664	0.00210383	0.0301139
Spsb1	29.41	47.515	-0.638898	0.00210734	0.0301269
Cd9	133.58	91.69	0.636625	0.0021116	0.0301269
Bmp2	27.54	18.095	0.704798	0.00211185	0.0301269
Acss1	0.91	2.8	-1.20304	0.00211697	0.0301662
Sprn	1.49	0.385	1.68622	0.002127	0.0302752
Tuft1	3.575	6.8	-0.806906	0.00213089	0.0302968
Fcho2	9.575	13.475	-0.621004	0.00215289	0.0305413
Eed	26.33	18.58	0.621009	0.0021619	0.0306349
Armc10	19.19	12.36	0.654998	0.00218489	0.0309263
Sipa1l1	22.18	14.115	0.69602	0.00218805	0.0309366
Arhgap4	16.44	28.245	-0.645197	0.00219516	0.0310026
Fam69c	1.165	0.29	2.08242	0.00221225	0.0312094
Nelf	29.71	17.555	0.702716	0.0022329	0.0314659
Zfp395	1.73	3.545	-0.965626	0.00224588	0.0316138
Kdm4d	3.035	1.555	1.11827	0.00225478	0.031669
D930048N14Rik	0.77	2.045	-1.33688	0.00228022	0.031991
Ifi205	1.385	0.33	2.14877	0.00231439	0.0324345
Slc17a5	3.415	7.135	-0.95012	0.00234759	0.0328636
Fut8	9.78	16.115	-0.604839	0.00236455	0.0330647
Pnpla7	18.105	25.555	-0.612018	0.00237467	0.0331378
Adamts15	3.205	5.565	-0.695377	0.00237499	0.0331378
Dcun1d4	7.53	13.45	-0.785945	0.00239359	0.0333477
Gm6377	1.16	0.23	2.53587	0.00240002	0.0333479
Impg1	2.305	4.42	-0.836053	0.0024164	0.0335318
Ptplad1	66.79	46.07	0.631606	0.00244976	0.0339577
Zfand6	274.155	183.28	0.68561	0.00245698	0.0340208
Tmem33	67.575	45.55	0.670108	0.00246588	0.034072
Tmbim1	22.69	15.825	0.613115	0.0024683	0.034072
Ankrd6	1.775	3.415	-0.910475	0.00246872	0.034072
Slc26a2	10.785	16.88	-0.645711	0.00247784	0.034124
Lyst	1.615	2.795	-0.793057	0.00248218	0.0341467
5430403G16Rik	0.555	1.68	-1.4627	0.00253105	0.0347439
Cdk14	2.26	5.315	-1.25132	0.00255815	0.0350191
Agfg2	4.535	7.895	-0.764009	0.00255935	0.0350191
Klhl18	3.065	5.29	-0.728581	0.00256301	0.0350315
Mapkapk2	47.765	32.95	0.638317	0.00263403	0.0359635
Kif21b	3.51	7.005	-0.750921	0.0026376	0.0359737
Srms	1.725	0.47	1.9347	0.00265854	0.0362047
Tlr12	6.82	4.4	0.727765	0.0026629	0.0362047
Popdc3	1.25	0.255	2.37504	0.00266307	0.0362047
Traf4	144.325	100.05	0.663052	0.00269726	0.036603
Cdca7l	9.935	16.37	-0.62044	0.00270578	0.0366678
Tspan18	2.78	1.06	1.33888	0.0027161	0.0367684
Unc5c	1.04	0.075	2.33717	0.00272661	0.0368324
Baz2b	19.44	12.875	0.701459	0.00273346	0.0368857
Foxn2	4.155	6.905	-0.673432	0.00275797	0.0371771
Aldoc	2.87	7.055	-1.03162	0.00276959	0.0372882
AI661453	0.2	1.08	-2.07754	0.00277658	0.0372882
Wfdc11	3.385	0.36	3.37443	0.00278156	0.0372882
Ocln	1.115	0.27	1.95859	0.00278345	0.0372882
Mast2	2.635	2.035	0.881944	0.00278366	0.0372882
4632428N05Rik	17.275	27.985	-0.642357	0.00278379	0.0372882
Cd70	2.025	0.23	3.14599	0.00279185	0.0373568
Rab10	18.76	13.06	0.619817	0.0028038	0.0374773
Fbxl13	1.435	0.4	1.89326	0.00281517	0.0375897
Wee1	2.915	1.25	1.30863	0.00283318	0.0377501
Pik3cg	5.085	8.185	-0.650807	0.00283467	0.0377501
Lgals4	5.275	12.395	-1.088	0.00283667	0.0377501
Pdcd1	142.035	98.465	0.626813	0.00283998	0.0377501
Hook1	2.91	4.84	-0.769393	0.00284201	0.0377501
Ostf1	492.455	314.58	0.735226	0.00285495	0.0378824
Rtp4	11.855	7.54	0.758896	0.00287574	0.0381186
Lrrc49	7.07	3.69	0.885152	0.00288809	0.0382423
Tmem71	10.755	18.465	-0.673365	0.00290267	0.0383956
Plaur	7.665	4.28	0.944219	0.00293887	0.0388171
Socs3	432.035	277.425	0.740256	0.0029489	0.0388171
Flnb	6.895	4.005	0.864702	0.00294979	0.0388171
Traf1	700.12	437.54	0.751572	0.00296239	0.0389426
Impad1	4.59	2.91	0.749934	0.00298609	0.0392044
Mfsd7b	4.01	2.175	0.967407	0.00300432	0.0393718
Alg10b	12.51	8.43	0.661202	0.00302103	0.0395094
Daglb	4.63	8.045	-0.711893	0.00302577	0.0395308
Gabarapl1	132.135	240.125	-0.749386	0.00309584	0.0403633
Hsd3b7	4.53	2.49	1.08664	0.00310405	0.0404289
Mgl2	1.455	0.345	2.69031	0.00310868	0.0404478
Vwa5a	41.285	25.235	0.691291	0.00311365	0.0404711
Plxnb2	4.42	3.105	0.811181	0.00313169	0.0406286
Hmg20a	8.11	13.19	-0.600375	0.0031342	0.0406286
Gpx3	5.555	2.85	1.06224	0.00313816	0.0406286
Pcgf5	21.585	14.005	0.717874	0.00313854	0.0406286
Gimap9	56.195	94.63	-0.695743	0.0031499	0.0407342
Galnt7	5.385	8.9	-0.664681	0.00315481	0.0407563
Serping1	3.965	1.32	1.72879	0.00316495	0.0408458
Tex9	3.425	7.325	-1.01535	0.00317239	0.0409004
Ipo11	4.885	9.97	-0.665257	0.00317699	0.0409182
Gh	1.255	0.15	3.07611	0.00319168	0.0410658
Slc27a6	2.785	5.41	-0.852399	0.00319519	0.0410694
Pank3	1.92	3.47	-0.76185	0.003218	0.0412831
Gm9932	1.415	0.295	2.30985	0.0032183	0.0412831
Plekhf2	15.2	9.755	0.616287	0.00325319	0.0416886
Mxd4	3.21	5.595	-0.706185	0.00326129	0.0417504
2410127L17Rik	8.725	5.24	0.825037	0.00327768	0.0419181
Map2k3	84.405	57.24	0.627519	0.00328379	0.0419541
9930111J21Rik1	14.275	21.66	-0.587886	0.00328986	0.0419894
Arfgap3	9.86	6.51	0.694766	0.00329347	0.0419933
Hsf2	7.33	4.715	0.734353	0.00329958	0.0420292
Osgin2	71.88	48.975	0.609237	0.0033298	0.0423717
Fosl1	2.395	5.46	-1.0774	0.00335528	0.0426533
2018-09-05	6.625	3.605	0.976547	0.00339083	0.0430621
Mis12	5.68	10.19	-0.714977	0.00341615	0.0433348
Psmb7	163.05	114.33	0.62706	0.00341911	0.0433348
Sphk2	38.54	63.325	-0.608773	0.00342346	0.0433468
Camk1	18.155	11.525	0.787386	0.00345131	0.0436559
Rad50	8.355	13.805	-0.720016	0.00345515	0.0436582
Ecm1	228.83	124.425	1.01682	0.00345932	0.0436582
Ube2l6	6.89	3.74	1.07508	0.0034646	0.0436582
Gzmb	962.265	528.465	0.985637	0.00346521	0.0436582
Ar	1.125	0.535	1.14223	0.00353935	0.0445041
Mepce	8.175	15.995	-0.74413	0.00354952	0.0445517
Wbscr16	15.195	26.405	-0.660248	0.00355446	0.044562
Fam63a	10.825	7.515	0.745024	0.00356268	0.0446212
Ppapdc1b	11.93	8.575	0.771486	0.00357024	0.0446499
Stab2	17.125	21.55	-0.604701	0.00357199	0.0446499
Zcchc9	24.45	16.665	0.632354	0.00358328	0.044698
Cdc42ep3	24.425	42.075	-0.673585	0.00358507	0.044698
BC032203	1.875	3.265	-0.706907	0.00358638	0.044698
Pydc4	2.21	4.735	-1.03556	0.00359619	0.0447765
Asf1a	9.965	6.63	0.683661	0.00362134	0.0450455
Cfb	2.165	0.785	1.68081	0.00364324	0.0452582
Edem1	19.12	13.165	0.646819	0.00364555	0.0452582
Ralgps1	0.665	1.15	-1.36531	0.00368962	0.0457161
Mppe1	20.985	33.96	-0.591633	0.00369341	0.0457185
Dnmt3b	1.505	2.95	-1.03375	0.00372093	0.0460145
Gm4955	6.55	13.765	-0.872584	0.00372615	0.0460343
Cdh17	2.005	1.01	1.08481	0.00378244	0.0466391
Rhoq	2.755	1.585	0.906088	0.0038292	0.0471243
Tmem129	6.88	12.45	-0.779175	0.00384762	0.0473053
4930523C07Rik	0	1.82	-6.17552	0.0038726	0.0475205
Skil	63.82	114.795	-0.702449	0.00388965	0.0476838
Cyba	887.735	589.115	0.695097	0.00392714	0.048097
C1qa	1.935	0.455	2.17117	0.00393423	0.0481376
Tspan14	28.445	46.39	-0.6016	0.00395883	0.048392
Gne	5.225	8.53	-0.726949	0.00397107	0.048495
Pde4d	1.48	0.475	1.70907	0.00398242	0.0485748
Pgap3	5.18	8.895	-0.700766	0.00398523	0.0485748
Acoxl	3.84	8.595	-1.03331	0.00399012	0.0485878
Zhx2	28.575	18.815	0.912049	0.00401865	0.0488739
Ehd1	233.62	152.695	0.663108	0.00402129	0.0488739
Ccdc122	1.69	0.41	2.15503	0.00402855	0.0489153
Ncf1	13.295	9.68	0.61215	0.00403537	0.0489514
Kdm3a	10.57	17.015	-0.583616	0.0040683	0.0493039
Prnp	7.685	3.94	1.02347	0.00407981	0.0493442
Fam113a	7.925	5.575	0.697789	0.00408356	0.0493442
Impa2	7.955	4.54	0.898146	0.00408713	0.0493442
Cd160	205.61	345.055	-0.67882	0.00410774	0.049546
Prmt7	6.665	14.4	-0.702649	0.00412078	0.0495987
St3gal6	23.01	42.99	-0.872988	0.00412509	0.0495987
Gatad1	22.515	16.305	0.571296	0.00415198	0.0498433
Cby1	9.37	16.675	-0.727401	0.00422666	0.0506921
Xlr4c	176.255	121.81	0.626864	0.00424378	0.0508459
Sema4a	1.705	0.91	1.40458	0.00424748	0.0508459
Ublcp1	8.12	15.165	-0.684929	0.00426175	0.0509688
Golm1	11.64	19.685	-0.647317	0.00427983	0.0510411
Hook2	7.045	4.46	0.739186	0.00429248	0.051144
Acadl	68.325	49.85	0.606088	0.00431498	0.051316
Camk4	21.03	15.385	0.611843	0.00431935	0.0513201
Tmem63a	22.56	35.85	-0.610774	0.00432477	0.0513365
Pola1	3.075	5.195	-0.660833	0.0043451	0.0514883
Tgif2	31.095	48.23	-0.583521	0.00434565	0.0514883
Tjap1	20.2	14.085	0.602681	0.00436253	0.0516402
Cyp4f18	1.14	0.37	2.63922	0.00439464	0.0519072
Tle4	4.76	8.155	-0.673461	0.00439732	0.0519072
Pds5b	3.38	5.69	-0.617423	0.00441222	0.0520347
Lonrf3	0.915	2.34	-1.24061	0.00441979	0.0520563
Rab19	16.115	26.21	-0.598251	0.00442223	0.0520563
Sh3bp4	14.2	9.91	0.612789	0.00445435	0.0522374
Cpm	4.285	7.13	-0.816081	0.00445597	0.0522374
Adrbk1	27.33	16.325	0.748627	0.00445737	0.0522374
Apoe	7.54	4.34	1.07546	0.00452365	0.0527236
Pabpc4	7.79	4.58	0.876243	0.00452422	0.0527236
Fcgr2b	1.125	0.25	2.39794	0.00452449	0.0527236
Zfc3h1	6.06	2.495	0.995137	0.00453817	0.0528346
Mrpl50	10.675	7.225	0.661336	0.00455345	0.0529548
Zfp758	5.585	9.735	-0.680684	0.0045733	0.0530978
Rftn1	33.46	53.525	-0.581009	0.00460286	0.0533924
Hmga1	23.48	15.64	0.638546	0.00463158	0.0536277
Pvr	11.365	7.095	0.676263	0.0046866	0.0542155
Plcxd2	16.845	27.06	-0.587478	0.00469789	0.0542966
Hist3h2a	30.58	50.82	-0.62441	0.00472026	0.0545057
Tuba4a	102.69	172.4	-0.654067	0.00472485	0.0545092
Il17re	28.44	18.69	0.628084	0.00472993	0.0545185
Slc6a12	1.83	0.515	1.82915	0.00473967	0.0545813
Rgmb	1.46	0.52	1.44547	0.00477964	0.0549918
Ms4a4b	40.92	79.24	-0.860483	0.00478462	0.0549993
Stk38	18.505	28.405	-0.56162	0.00479186	0.0550329
Cdh20	0.64	1.545	-1.16379	0.00480923	0.0551826
Agpat1	26.16	19.79	0.577351	0.0048146	0.0551945
Fermt2	1.355	0.52	1.52145	0.0048302	0.0552867
Gsto1	22.71	36.845	-0.602041	0.00483248	0.0552867
Ube2t	4.48	9.23	-0.931456	0.00483569	0.0552867
Rassf1	81.155	133.48	-0.611859	0.00484342	0.0553254
Zfp661	0.65	1.755	-1.36729	0.00485934	0.0554574
Bcl2a1a	5.085	2.085	1.38609	0.00488063	0.0556505
Gimap6	294.2	581.54	-0.84824	0.00489434	0.055757
Sypl	27.835	18.685	0.64959	0.00490356	0.055812
Amd1	47.25	78.54	-0.641942	0.00492121	0.0559628
Tbc1d17	35.215	24.47	0.570574	0.00493729	0.0560956
Gm3452	85.03	58.475	0.642737	0.00494528	0.0561362
Rnasel	9.485	6.325	0.655467	0.00495217	0.0561626
Picalm	16.975	12.26	0.566754	0.00497029	0.0562695
Cno	27.39	19.11	0.614944	0.00499724	0.0565244
Gm20547	1.06	0.185	2.58795	0.00505043	0.0570753
Ttc13	6.73	11.755	-0.683138	0.00509203	0.0574776
Spg11	2.305	3.4	-0.680095	0.00509506	0.0574776
Cdk4	73.75	112.13	-0.57527	0.00511587	0.0576611
Gtf3c1	14.16	9.035	0.731363	0.00513345	0.0578076
Foxred2	1.115	2.51	-0.938213	0.00513795	0.0578076
Pomt1	2.33	4.94	-0.87132	0.00514856	0.0578758
Adprh	103.04	73.51	0.585383	0.00515806	0.0579314
Ncor2	15.005	5.43	1.34542	0.00516315	0.0579375
Trub1	1.08	2.28	-0.952864	0.00518074	0.0580836
Fam105a	34.92	56.965	-0.595939	0.00521173	0.0583797
Mov10	16.305	11.23	0.650384	0.00521968	0.0584173
Qprt	6.625	3.91	0.801596	0.00522515	0.058427
Ptprcap	89.06	147.625	-0.620277	0.00527046	0.058847
Sh3glb1	80.345	57.64	0.585967	0.00528274	0.0588641
Rbm26	13.685	9.72	0.594799	0.00531704	0.0591525
Abhd14a	7.035	13.21	-0.802391	0.00531791	0.0591525
Cd48	115.155	191.695	-0.626531	0.00536677	0.0596438
Aim1l	8.455	16.575	-0.921686	0.00537595	0.0596937
Arl15	13.19	20.305	-0.560238	0.00539678	0.0598727
Senp6	15.715	10.485	0.670393	0.00541401	0.0600116
Procr	1.005	0.175	2.37334	0.00543026	0.0601392
Zbed3	11.475	7.06	0.787172	0.00544164	0.060213
Tmtc2	7.605	4.745	0.701787	0.0054511	0.0602484
1110059E24Rik	18.865	12.885	0.657136	0.00545431	0.0602484
Arhgap18	22.05	35.87	-0.59023	0.00551107	0.0608225
St6galnac3	28.595	46.025	-0.584831	0.00551969	0.0608649
Pnp2	1.83	0.425	2.19361	0.00553104	0.0609299
Zcchc3	1.23	0.46	1.50276	0.00553516	0.0609299
Xlr4b	234.375	171.595	0.600944	0.00558828	0.0614614
Tgfbr1	3.635	5.82	-0.634292	0.00563141	0.0618289
Tpm1	9.49	6.68	0.791328	0.00565757	0.0620626
Adi1	10.6	18.365	-0.682333	0.00567671	0.0622176
Rpgrip1	4.945	9.215	-0.796152	0.00568148	0.0622176
Rsad2	3.005	2.545	0.862506	0.00571005	0.0624767
Hba-a2	82.555	24.545	1.90739	0.00572373	0.0625726
Tmem120b	8.515	4.97	0.886568	0.00575299	0.0628385
Plekhg3	4.695	3.165	0.663858	0.00576582	0.062924
Pcyt1a	135.315	94.315	0.611129	0.00577071	0.062924
Btg2	358.04	694.685	-0.841346	0.00581746	0.0633766
Adora2b	1.52	0.455	1.81963	0.00582218	0.0633766
Cnst	12.76	19.735	-0.563109	0.00589797	0.064092
Tacc2	0.685	1.675	-1.17127	0.00590446	0.0641078
Ect2	1.68	3.71	-0.83727	0.00591868	0.0642073
Nipal3	2.115	4.82	-0.785371	0.00593422	0.0643211
Maged2	5.695	3.595	0.803578	0.00594968	0.0644296
Cdc14a	40.705	25.895	0.741004	0.00595633	0.0644296
Slc25a3	1448.79	869.99	0.813823	0.00596168	0.0644296
Mical3	1.53	0.615	1.39436	0.00596449	0.0644296
Uevld	1.725	3.04	-0.809671	0.00597681	0.0644877
Ptpre	7.49	12.315	-0.704308	0.00598097	0.0644877
0610009O20Rik	8.255	13.71	-0.626418	0.00598507	0.0644877
Hist1h2ao	31.825	52.91	-0.631055	0.00599617	0.0645527
Rchy1	119.15	87.765	0.569156	0.00601504	0.0646726
Fah	27.02	17.42	0.605883	0.00601747	0.0646726
Gypc	16.76	11.355	0.647601	0.00603561	0.0648127
Ucp2	445.56	744.215	-0.693256	0.00604442	0.0648527
Psme2	690.49	474.12	0.628177	0.00606924	0.0650481
Otud7b	6.22	2.37	0.821206	0.00607286	0.0650481
Itgb1	22.09	16	0.557805	0.00610196	0.0653048
Pmpcb	65.215	46.69	0.555482	0.00611255	0.0653217
Rgs11	0.43	1.175	-2.04362	0.0061138	0.0653217
Mr1	7.45	12.61	-0.651181	0.00615819	0.0657407
C130026I21Rik	14.14	7.785	0.954773	0.00617026	0.0657703
Polr3b	4.25	6.91	-0.599697	0.00617439	0.0657703
Zfp931	5.45	11.15	-0.85212	0.00617646	0.0657703
Crtc1	2.47	3.815	-0.81055	0.00619672	0.0659308
Hist1h2ap	31.825	52.91	-0.631056	0.00620425	0.0659453
Tapbpl	36.92	27.01	0.553011	0.00623216	0.066142
Dcn	8.685	3.16	1.59669	0.00625379	0.0662646
Fmnl1	42.925	27.37	0.85587	0.00625413	0.0662646
Tmem229b	9.275	14.76	-0.556111	0.0063128	0.0667751
Fam117a	0.825	2.765	-1.34445	0.00632365	0.0668342
Rai12	54.85	42.185	0.55072	0.0063458	0.0670127
Adck3	94.395	77.065	0.578733	0.00637659	0.0671807
Ggt5	19.72	14.435	0.568312	0.00638001	0.0671807
Gm10858	0.355	1.095	-1.52077	0.00638283	0.0671807
Zfp414	39.045	69.01	-0.63607	0.00639715	0.0672758
Mudeng	6.45	10.48	-0.598413	0.00643097	0.0675756
Ring1	5.065	3.055	0.942758	0.00644155	0.0676264
Birc3	160	254.865	-0.629367	0.00644643	0.0676264
Cep57	29.565	43.975	-0.553014	0.0064621	0.0676792
Pnkp	44.955	30.475	0.599082	0.00648611	0.0678748
Pigc	23.605	15.6	0.644638	0.00649431	0.0679048
Fbxw11	39.965	29.365	0.568709	0.0065294	0.0681866
Dnajb12	14.36	8.43	0.736995	0.00653198	0.0681866
Slc41a2	1.58	0.9	1.36341	0.00653988	0.0682131
Slc35f2	14.325	22.52	-0.548556	0.00663115	0.0690519
Ankrd10	18.67	29.955	-0.567935	0.0066497	0.0691884
Pgcp	7.765	4.855	0.769694	0.00668036	0.0694507
Fam131a	2.4	1.255	1.40408	0.0067082	0.0695854
Agpat5	25.27	18.415	0.563089	0.00670973	0.0695854
Tiam2	8.155	12.695	-0.544079	0.00672193	0.0696552
Fam49a	10.645	17.34	-0.598082	0.00676751	0.0700705
Mrps26	25.78	40.06	-0.552271	0.00678701	0.0702152
Zbtb25	22.83	36.345	-0.571021	0.00681243	0.070421
Zfyve20	6.51	4.28	0.634894	0.00682052	0.0704474
Lingo4	16.2	25.455	-0.549367	0.00686167	0.0707575
Pglyrp1	38.25	25.41	0.701617	0.0068706	0.0707688
Cysltr1	10.16	6.335	0.650689	0.00687388	0.0707688
Ldhb	22.675	15.825	0.613268	0.00690058	0.0709598
Siae	4.175	7.27	-0.689606	0.00690359	0.0709598
Zbtb10	4.245	7.565	-0.600364	0.00694052	0.0712818
Coq2	6.81	4.175	0.835001	0.00697386	0.071473
Nedd9	62.585	114.42	-0.753531	0.00697599	0.071473
Usp33	5.48	3.6	0.661957	0.00699028	0.0715242
Pip5k1b	1.21	2.665	-1.04499	0.0069931	0.0715242
Tnfrsf10b	3.87	6.73	-0.708986	0.00699785	0.0715242
Fadd	6.195	9.9	-0.578654	0.0070087	0.0715447
Tnfrsf26	11.465	19.185	-0.631392	0.0070111	0.0715447
2010300C02Rik	10.255	18.57	-0.718265	0.00703659	0.0717187
Plcb2	4.505	7.685	-0.680375	0.00703942	0.0717187
Crot	35.11	59.74	-0.642516	0.0070616	0.0718871
Usp6nl	4.71	3.185	0.735077	0.00710194	0.0722399
Pwp2	3.225	5.525	-0.668587	0.00711519	0.072317
Ivns1abp	253.035	173.18	0.661615	0.007142	0.0724736
Pdcd5	81.415	59.15	0.539282	0.00717665	0.0727672
Slc35c2	27.245	43.355	-0.554454	0.00720905	0.0729536
Cdk11b	169.57	291.49	-0.622837	0.00720929	0.0729536
Spint1	1.39	0.44	1.79505	0.00722101	0.0729844
Phf6	11.035	17.355	-0.575318	0.00727617	0.0734835
Krt4	9.905	17.455	-0.702213	0.00728811	0.0735457
Prrg4	4.735	2.785	1.01617	0.00732566	0.0738657
1200011M11Rik	9.045	6.175	0.65681	0.00733142	0.0738657
Rpl23a-ps3	25.78	13.975	0.988743	0.0073554	0.0740487
Lpin1	4.8	7.755	-0.575594	0.00737239	0.074161
Slc44a1	2.095	1.13	0.989725	0.00739058	0.0742852
Prdx4	16.02	10.39	0.717625	0.00742057	0.0745136
9830001H06Rik	2.06	1.11	0.805218	0.00742501	0.0745136
Chad	71.18	51.67	0.558028	0.00744832	0.0746886
Dcun1d2	3.37	5.855	-0.676021	0.00748363	0.0749836
Alox5ap	1.635	0.265	2.89037	0.00750461	0.0750631
Adam17	27.585	18.785	0.568084	0.00750647	0.0750631
Rpl39l	5.39	1.75	1.49478	0.00750926	0.0750631
Phlpp1	1.97	1.125	0.855992	0.00753175	0.0752024
Socs5	8.94	6.195	0.663849	0.00753501	0.0752024
2610018G03Rik	11.84	17.91	-0.53136	0.00757771	0.0755693
Cmas	10.255	7.155	0.6689	0.00758645	0.0755971
Scai	1.43	2.845	-0.927914	0.00760286	0.0756422
Fam129a	72.645	48.045	0.630131	0.0076089	0.0756431
Aqp11	1.705	0.485	2.10676	0.00762654	0.0757593
Slc15a2	11.715	8.285	0.674894	0.00774544	0.0768804
Prkd2	44.35	31.36	0.593581	0.00775834	0.0769485
AI314976	21	33.65	-0.584713	0.00783289	0.0774736
Cox4nb	6.24	3.965	0.739416	0.00783564	0.0774736
Hbb-b1	63	20.63	1.72248	0.00788087	0.0777834
Fam117b	3.395	1.965	0.867493	0.00791432	0.0780091
4930473A06Rik	1.08	2.645	-1.07741	0.0080027	0.0787582
Serpina3n	1.93	0.625	1.747	0.00810161	0.07967
Anp32a	47.21	33.775	0.654949	0.00813011	0.0798885
Scrn3	1.585	4.025	-1.01717	0.00817194	0.0802376
Hba-a1	34.97	10.045	1.97007	0.00820074	0.0804511
Snx1	91.515	67.71	0.537211	0.00820633	0.0804511
0610007P14Rik	9.615	15.78	-0.676963	0.00827222	0.0810346
Bcl6	3.685	6.15	-0.629425	0.00832925	0.0815305
1700029G01Rik	0.42	1.63	-1.66309	0.00833928	0.0815602
Glipr1	163.85	120.75	0.554384	0.0083451	0.0815602
Slc17a9	9.425	15.27	-0.630539	0.00835179	0.0815629
Ctla2a	3.55	1.565	1.29604	0.00836968	0.0816586
Znrd1	86.87	132.56	-0.53286	0.00837442	0.0816586
Casc3	8.125	5.955	0.653364	0.00840321	0.0818196
Amigo1	0.685	1.46	-1.00851	0.00840379	0.0818196
Ccdc162	0.455	1.635	-1.48218	0.00842008	0.0819156
Sigirr	13.75	22.135	-0.579576	0.00844649	0.0821097
Slc35a3	5.105	3.02	0.635858	0.00847062	0.0822814
Ncapg2	1.13	2.03	-0.742242	0.00848475	0.0823179
Penk	2.85	0.685	2.54453	0.00850969	0.082472
Inpp4a	13.585	22.985	-0.64294	0.00852713	0.082525
Wdr86	1.88	3.255	-0.905464	0.00852813	0.082525
Klhl25	13.495	21.95	-0.593161	0.0086126	0.0832562
R3hdm2	9.955	7.11	0.635858	0.00861678	0.0832562
Cd38	33.795	65.19	-0.824857	0.00863824	0.0834003
Trim59	25.745	17.94	0.523977	0.00865662	0.0834959
Ptpn21	1.41	2.07	-0.99768	0.00866127	0.0834959
Ttc37	3.05	4.915	-0.615466	0.00871548	0.0839549
Zfp808	1.75	3.48	-0.897465	0.0087326	0.0840562
Rnase4	29.605	47.315	-0.558638	0.00876088	0.084255
Itgb7	193.93	343.505	-0.716542	0.00876649	0.084255
Tada2a	2.41	4.98	-0.857983	0.0087735	0.0842587
Heyl	3.525	2.12	0.864098	0.00878891	0.084343
Mmab	3.025	5.075	-0.765829	0.00881722	0.0845509
Oasl1	5.27	3.445	0.890638	0.00882581	0.0845696
Sh2d2a	40.36	67.785	-0.636415	0.00891089	0.0853206
Ankrd26	1.14	2.16	-0.818967	0.00894076	0.0855423
Xpot	3.24	5.21	-0.589702	0.00895949	0.085657
Prkce	1.535	3.15	-0.816754	0.0089773	0.0857629
Srp68	37.06	27.485	0.547077	0.00898702	0.0857913
Fam18a	1.34	0.375	1.61209	0.00901438	0.085988
Setd5	30.37	19.63	0.584022	0.00904777	0.0862419
Pglyrp2	42.01	30.925	0.532025	0.00906952	0.0863845
Cep57l1	7.735	13.235	-0.657521	0.00908096	0.0864287
Usp48	29.585	42.275	-0.535906	0.00916125	0.0870627
BC006779	28.145	18.985	0.678818	0.00918985	0.0872617
D030056L22Rik	6.15	3.775	0.815012	0.00919591	0.0872617
Cdk16	9.52	6.15	0.738625	0.00924033	0.0875527
2018-09-01	177.38	293.225	-0.568453	0.00925729	0.0876481
Tomm70a	3.595	2.305	0.725433	0.00929436	0.0879336
C8g	9.565	5.45	0.902098	0.00935638	0.088389
Foxo3	3.795	5.925	-0.584915	0.00936632	0.0884172
Rin3	32.88	49.925	-0.576639	0.00942429	0.0888985
Ube2c	3.455	8.11	-1.10737	0.00943864	0.088915
4933407C03Rik	15.065	10.885	0.546348	0.00944001	0.088915
Gtf2h3	11.63	19.655	-0.657709	0.0094473	0.0889178
E130306D19Rik	3.2	7.345	-0.977572	0.00947102	0.0890752
Ahnak	30.345	45.9	-0.590175	0.00948624	0.0890866
Acpp	62.555	89.975	-0.565757	0.0095168	0.0893077
Parp9	14.16	9.865	0.54924	0.00959507	0.0899759
Ankrd58	1.485	0.455	1.77036	0.00974822	0.0912373
Pmm1	7.975	13.31	-0.707772	0.0097511	0.0912373
Mapk14	14.45	9.695	0.597108	0.00980238	0.0916497
Gcap14	15.805	10.775	0.639853	0.00983248	0.0918636
Pctp	3.045	5.795	-0.81417	0.00984513	0.0918819
Dusp8	5.49	3.83	0.597805	0.00986044	0.0919224
Eef2k	37.25	61.195	-0.547772	0.00987231	0.0919657
Gbp2	42.715	30.88	0.572897	0.00988488	0.0919814
Fyb	55.83	40.18	0.574932	0.00988845	0.0919814
Nrm	13.28	21.65	-0.630726	0.00990532	0.0920682
Plcl2	2.56	4.33	-0.652244	0.00993553	0.092157
Polr3gl	14.25	25.135	-0.660114	0.0099363	0.092157
Inpp5d	51.74	77.48	-0.56045	0.00996875	0.0923907
Sestd1	23.195	14.38	0.675687	0.00997754	0.0924048
2018-09-04	2.415	6.44	-1.22291	0.0100037	0.0925801
9530068E07Rik	100.365	72.27	0.5478	0.0100224	0.0926849
Smarce1	128.33	98.92	0.539523	0.0100401	0.0927819
Rasa3	13.695	20.66	-0.523539	0.0100596	0.092894
Prrt1	17.23	27.175	-0.551919	0.0100789	0.0929376
Bcar1	1.01	0.36	1.57384	0.0100904	0.0929761
Pnpt1	6.45	11.14	-0.608857	0.0101018	0.093014
C1galt1	0.92	2.105	-1.0939	0.0101886	0.0937456
Tubg2	0.675	2.085	-1.49079	0.010207	0.0938466
H2-M3	57.83	43.335	0.518461	0.0102514	0.0941874
Mgst3	4.07	8.12	-0.88683	0.0102913	0.0944856
2310003H01Rik	9.095	6.465	0.598401	0.0103047	0.0945404
Pfas	4.785	7.58	-0.569405	0.0103574	0.094955
Pltp	34.725	76.44	-0.997014	0.0103999	0.0952762
Elp4	5.475	9.295	-0.765861	0.0104294	0.0954776
Mrps5	38.95	59.615	-0.534316	0.0104529	0.0956206
Tm7sf2	5.145	8.69	-0.830704	0.01046	0.0956206
Gart	7.09	11.595	-0.567114	0.0105297	0.0961881
Lysmd3	14.96	22.905	-0.514761	0.0105421	0.096233
Ttc38	1.725	3.355	-0.794849	0.0105611	0.0963373
Ston2	105.07	74.24	0.515725	0.0106187	0.0966546
Sec11c	579.55	421.385	0.588066	0.0106198	0.0966546
Hist1h1e	17.16	9.435	0.961066	0.0106263	0.0966546
Sec61g	14.335	8.53	0.851536	0.0107333	0.0974888
Nap1l3	2.835	5.045	-0.726465	0.0107493	0.0975637
Stat6	131.85	95.275	0.564576	0.0107995	0.0979502
Sdr42e1	0.85	2.055	-1.08784	0.0108697	0.0985163
Hs3st3b1	3.01	4.85	-0.589677	0.0108797	0.0985368
Rnf130	14.63	22.47	-0.566659	0.0109082	0.0987244
Casc5	0.66	1.7	-1.24365	0.0109507	0.099039
9430016H08Rik	5.125	3.46	0.66011	0.0109723	0.0991641
Lat	38.12	27.755	0.565578	0.0110237	0.0995579
Actr1b	45.035	32.275	0.518259	0.0110526	0.0996768
Anxa4	27.445	20.8	0.531081	0.0110771	0.0997563
Ccdc80	2.645	1.63	0.798309	0.0110891	0.0997943
Ckap5	6.735	10.595	-0.540362	0.0110994	0.0998163
St6galnac2	11.15	8.23	0.563576	0.0111576	0.100197
Ccdc93	4.93	6.35	-0.695176	0.0111773	0.100233
C130039O16Rik	16.115	27.205	-0.710548	0.0111932	0.100294
Tnfsf11	626.71	347.125	0.926699	0.0112062	0.100294
Fgd6	1.495	3.37	-0.725462	0.0112077	0.100294
Hexim1	4.865	7.81	-0.579926	0.0112385	0.100499
Abhd14b	6.525	11.17	-0.670041	0.0112907	0.100853
Tlcd1	6.66	2.775	0.801591	0.0112939	0.100853
Pbk	1.075	2.29	-1.39932	0.0113123	0.100946
Pcbp1	80.435	57.925	0.568954	0.011364	0.101337
Iah1	20.3	13.505	0.678176	0.0113893	0.101491
Slc20a1	252.37	187.77	0.640808	0.0114419	0.101888
Ccdc134	5.16	8.78	-0.663822	0.0114625	0.102
Tmem102	1.715	0.73	1.33169	0.011491	0.102182
Arl8b	64.57	45.45	0.596391	0.0115586	0.102712
Scn5a	5.28	2.525	0.928823	0.0115955	0.102968
Il17rb	1.28	0.445	1.64631	0.0116271	0.103176
Gyltl1b	1.015	0.385	1.51284	0.0116744	0.103524
Mmd	14.32	21.69	-0.545933	0.0116849	0.103545
Pcmtd2	10.745	17.705	-0.538186	0.0116943	0.103556
Ak3	10.7	16.965	-0.522963	0.0117043	0.103572
Fam160a2	25.36	41.895	-0.525749	0.0117173	0.103616
Gatsl3	12.78	8.19	0.730542	0.0117398	0.103743
Nat10	6.315	9.085	-0.596543	0.0117898	0.104112
Htra2	74.445	55.75	0.514082	0.01185	0.104498
Zfp566	0.79	2.14	-1.3443	0.0118878	0.104722
Fbxl4	3.365	5.685	-0.715973	0.0119107	0.104728
Paip2b	9.765	15.015	-0.615914	0.0119172	0.104728
Cnpy4	15.075	24.46	-0.584331	0.0119416	0.104816
Akap13	205.215	124.265	0.647142	0.0119436	0.104816
Qsox2	1.78	3.28	-0.736745	0.0120626	0.1057
S100a4	677.285	476.015	0.599823	0.0120693	0.1057
Gadd45b	763.76	1299.03	-0.664016	0.0120886	0.105796
1110034G24Rik	2.625	5.905	-1.07148	0.0121254	0.106045
Epb4.1	82.99	61.19	0.56058	0.0121408	0.106107
Gimap1	74.245	123.515	-0.574703	0.0121546	0.106154
Wipi1	4.635	2.57	0.850825	0.0121851	0.106307
Ccnh	13.985	20.835	-0.572758	0.0121888	0.106307
Kif20b	1.105	2.045	-0.779695	0.0122544	0.106768
Calm3	88.785	63.895	0.530032	0.0122584	0.106768
Rptor	4.77	2.68	0.641703	0.0122704	0.106799
Mettl22	4.45	9.455	-0.974155	0.0122806	0.106815
Skap1	156.02	270.755	-0.668834	0.0123315	0.107184
B4galt7	5.895	10.29	-0.708485	0.012362	0.107376
Mrpl45	22.155	16.49	0.539583	0.0124337	0.1079
Stil	1.06	2.18	-1.05223	0.0124393	0.1079
Apbb1ip	20.5	14.405	0.703782	0.0124852	0.108225
Clec12a	2.365	0.875	1.23839	0.0125184	0.108438
Itpk1	28.59	19.385	0.646281	0.0125485	0.108625
Olfr524	6.585	3.575	0.993587	0.0125575	0.10863
Rest	46.12	29.79	0.678498	0.0125788	0.10874
Adam33	1.195	0.41	1.91802	0.0125881	0.108747
Sp4	10.655	16.235	-0.506138	0.0125971	0.108751
Crygn	1.605	0.7	2.31237	0.0126188	0.108864
Zfp619	0.49	1.05	-0.996416	0.0126682	0.109216
Slc25a19	36.715	25.695	0.522801	0.0126786	0.109232
D3Ertd254e	4.375	2.775	0.757384	0.0127149	0.10947
Orc5	6.19	9.46	-0.622888	0.0127301	0.109527
Brp44l	228.085	173.31	0.516617	0.0127571	0.109652
Flt3l	20.92	31.73	-0.546229	0.0127737	0.109652
1700029I15Rik	6.715	2.125	1.73366	0.0127783	0.109652
Fkbp5	1.925	3.575	-0.756528	0.0127791	0.109652
Man2a2	8.425	13.155	-0.548316	0.0128524	0.110207
Ncoa7	251.07	175.325	0.635589	0.01295	0.110969
Klf16	3.39	6.23	-0.762224	0.0129796	0.111147
Meis3	6.105	12.19	-0.872139	0.0130517	0.111689
2310036O22Rik	20.18	14.055	0.625045	0.013127	0.112259
Arl4d	5.615	11.225	-0.876783	0.0131428	0.112318
Slc19a1	4.245	7.28	-0.751135	0.0131741	0.112363
Rnd3	1.565	0.93	1.242	0.0131776	0.112363
Lrsam1	1.24	2.6	-0.906271	0.013181	0.112363
Qpct	15.65	11.355	0.561317	0.0131833	0.112363
Golph3	40.945	28.47	0.613367	0.0132388	0.11276
Apobec1	51.84	37.98	0.502037	0.0133122	0.113257
Lax1	8.775	13.625	-0.550418	0.013315	0.113257
2310046O06Rik	6.21	9.725	-0.549422	0.0134227	0.114097
Tspyl3	4.055	6.785	-0.636625	0.0135131	0.114721
Ndnl2	4.49	3.16	0.601646	0.0135462	0.114858
Fbxl17	6.07	3.99	0.772616	0.0135483	0.114858
Msh3	2.755	4.535	-0.657749	0.0135825	0.115001
Ano6	5.91	9.475	-0.53857	0.0135832	0.115001
Tmco6	2.265	4.5	-0.885224	0.0136349	0.115362
Mllt4	1.045	2.68	-1.25641	0.0136531	0.115405
Hsp90b1	352.91	240.58	0.595732	0.0136658	0.115405
Mrpl43	35.325	25.375	0.578444	0.0136672	0.115405
Zfp677	2.08	4.085	-0.854202	0.0137041	0.115626
Laptm4b	14.015	10.175	0.558675	0.0137116	0.115626
Ybx1	85.655	68.845	0.587121	0.0137473	0.11585
Ppp1r14c	14.845	22.39	-0.490708	0.0137864	0.116047
Ash2l	7.83	5.075	0.674125	0.0137889	0.116047
D16H22S680E	15.835	26.075	-0.623766	0.0139356	0.11709
Atp8b4	9.76	6	0.566559	0.0139404	0.11709
Riok3	28.77	21.4	0.521595	0.0139827	0.117368
Rgs14	16.485	25.79	-0.519497	0.0140119	0.117535
Ptpn9	5.04	3.62	0.576788	0.0140646	0.117822
Zfp446	6.18	4.35	0.595077	0.0141089	0.118115
Alkbh6	85.56	66.685	0.489415	0.0141236	0.118161
BC017158	6.905	10.945	-0.553955	0.0141604	0.118306
Ccl3	159.19	110.035	0.648894	0.0141654	0.118306
Pla2g7	1.255	0.575	1.88108	0.0141688	0.118306
Cep72	0.65	1.425	-1.02648	0.0142673	0.11905
Lrrc8c	21.815	30.145	-0.520624	0.0142816	0.119091
Stx12	14.715	10.285	0.63231	0.0143006	0.119093
Pla2g4b	3.935	7.215	-0.790246	0.0144139	0.119841
Grcc10	137.845	218.38	-0.495253	0.0144186	0.119841
Sergef	8.75	15.03	-0.682518	0.0144803	0.120226
Mblac2	1.165	2.32	-0.878326	0.0144838	0.120226
Nlrc4	1.02	0.42	1.34234	0.0145011	0.120291
2018-03-08	2.335	3.91	-0.675368	0.0145894	0.120945
Rnf128	3.96	7.355	-0.777807	0.0146	0.120946
Rprd1b	41.305	28.915	0.543196	0.0146085	0.120946
Parp1	33.235	50.635	-0.503572	0.0146332	0.121071
Pcm1	3.465	2.485	0.567394	0.0146867	0.121356
Prickle1	4.535	2.33	1.02837	0.0147366	0.12169
Ceacam16	1.005	0.25	2.08655	0.0147489	0.121712
Hspa4l	7.02	10.235	-0.516022	0.0147977	0.122002
Nfkbie	262.13	187.025	0.581961	0.0148032	0.122002
Chaf1b	3.77	7.23	-0.7362	0.0148733	0.1225
Abcg1	30.03	47.645	-0.55259	0.0148946	0.122596
Plk3	30.43	48.73	-0.57821	0.0149365	0.122648
Rgnef	10.79	7.83	0.580026	0.0149408	0.122648
Pms1	3.065	5.02	-0.734919	0.0149411	0.122648
Prkcd	42.795	30.75	0.596439	0.0149468	0.122648
Arl5b	76.825	109.37	-0.515225	0.0149566	0.122648
Dse	4.805	7.845	-0.595987	0.0149587	0.122648
Ece1	160.995	118.545	0.561565	0.0149869	0.122739
Agtrap	26.66	32.615	-0.507887	0.0149891	0.122739
Nap1l5	2.105	0.77	1.51274	0.0150389	0.122988
Ticam1	11.305	7.745	0.634776	0.0150708	0.12317
Aldh9a1	18.085	27.285	-0.49041	0.0151077	0.123393
Tob1	36.38	55.035	-0.494693	0.0151442	0.123558
Ap4e1	2.94	4.44	-0.574996	0.0151491	0.123558
Adam30	2.025	0.73	1.52593	0.0151571	0.123558
Zfp472	10.28	7.475	0.563241	0.0151755	0.123629
Tnfaip2	6.615	4.125	0.80362	0.0152443	0.124036
Cdk17	5.9	9.15	-0.531947	0.0152499	0.124036
5730419I09Rik	4.25	6.66	-0.551017	0.0152547	0.124036
Bcr	2.295	1.11	0.884844	0.0152922	0.124261
Xpc	4.335	6.85	-0.558616	0.0153259	0.124456
Zfp287	3.42	5.27	-0.659051	0.0153729	0.124661
Stxbp4	1.165	2.19	-0.986494	0.0153793	0.124661
Lrp12	2.47	1.4	0.926582	0.0153805	0.124661
Card11	25.8	19.285	0.516782	0.015453	0.125168
Pcsk4	0.245	1.14	-2.1495	0.0156063	0.126329
AW554918	3.965	6.38	-0.599207	0.0156585	0.126591
Tram1	73.63	55.3	0.519308	0.0156734	0.126631
Zfp467	8.26	4.63	0.839	0.0156979	0.126749
Tcf7l2	1.685	0.665	1.4032	0.0157838	0.127362
Spryd3	12.555	19.49	-0.518343	0.0158084	0.127479
2310016C08Rik	1227.81	2068.03	-0.646446	0.015881	0.127849
Smc2	15.095	20.175	-0.577064	0.0158956	0.127849
Tyw1	9.295	13.825	-0.58572	0.0159079	0.127849
Cit	0.81	1.52	-0.867567	0.0159103	0.127849
Hist1h1d	1.345	0.715	1.01616	0.0159145	0.127849
Synj2bp	15.58	21.17	-0.495986	0.0160755	0.128943
Myo5a	3.295	6.805	-0.555124	0.0160875	0.128943
AI480653	1.34	0.85	1.17992	0.0160902	0.128943
Eaf1	15.78	11.7	0.524053	0.0160913	0.128943
Tmem154	41.605	65.015	-0.506815	0.0161075	0.128985
Racgap1	7.46	11.6	-0.582361	0.0161168	0.128985
Lrrc20	7.44	11.69	-0.548909	0.0161385	0.129026
Ccdc88b	11.485	8.395	0.545542	0.0161422	0.129026
Runx3	86.475	63.67	0.530644	0.0162369	0.129632
Zcchc18	8.525	18.265	-0.946463	0.0162384	0.129632
Gpr114	140.37	238.315	-0.6402	0.0162999	0.129953
Ncr1	278.99	460.155	-0.612036	0.0163063	0.129953
Myo1f	48.495	81.05	-0.629591	0.0163172	0.129953
S100a10	1255.83	867.03	0.624458	0.0163194	0.129953
Napsa	124.06	93.36	0.517542	0.0163526	0.130135
Sftpc	1.285	0.08	3.98368	0.0164177	0.13045
Gpr157	9.54	7.105	0.512412	0.0164228	0.13045
Rusc1	22.84	34.39	-0.488267	0.0164737	0.130772
Cxcr7	6.155	4.93	0.591234	0.0165355	0.131181
Arsk	2.21	3.795	-0.672901	0.0165947	0.131568
Xbp1	189.495	132.35	0.603514	0.0166081	0.131593
Tjp3	1.04	2.535	-1.15278	0.0166936	0.132188
Igsf8	45.12	29.495	0.791043	0.0167205	0.132319
Fosl2	44.435	68.965	-0.537172	0.0167391	0.132332
Arhgap9	36.715	56.67	-0.532784	0.0167589	0.132375
2210404J11Rik	7.405	11.19	-0.553474	0.0167728	0.132403
Rab27b	1.03	0.385	1.37309	0.0168011	0.132406
Esam	3.005	6.565	-0.973867	0.0168015	0.132406
Fau	26.41	15.92	0.838278	0.0168044	0.132406
D8Ertd738e	241.065	366.89	-0.502853	0.016906	0.133124
Mrpl53	21.5	14.58	0.651434	0.0169365	0.133282
Gpr68	11.42	19.335	-0.551256	0.0169554	0.133321
Rnh1	140.715	103.25	0.561326	0.0169624	0.133321
5430427O19Rik	2.68	4.52	-0.643905	0.0170193	0.133685
Hax1	47.935	36.9	0.475135	0.01708	0.134079
Plekhg5	3.43	5.41	-0.602019	0.017167	0.134648
Cyb5rl	1.15	2.66	-1.11182	0.0171736	0.134648
Ttf2	2.85	4.525	-0.582952	0.0172085	0.134839
Rab11fip4	1.34	1.885	-0.742465	0.0172588	0.13515
Asxl2	12.18	16.61	-0.493498	0.0172953	0.135352
Slc16a1	5.465	8.41	-0.516164	0.0173196	0.135459
Ankrd54	30.45	46.925	-0.494731	0.0173786	0.135837
Zfp709	3.73	1.55	1.33081	0.0174081	0.135901
Slc25a10	14.69	10.275	0.587563	0.0174482	0.13613
Psmb9	38.755	29.935	0.571013	0.0174802	0.136296
Hltf	9.9	15.195	-0.49574	0.0174942	0.136322
Zranb1	7.205	4.755	0.548848	0.0175562	0.136721
C2	7.625	4.07	0.961138	0.0176616	0.13745
Tsc22d4	33.955	53.585	-0.475774	0.0176713	0.13745
Ero1l	49.88	79.78	-0.568207	0.0177121	0.137682
Snx2	32.28	49.065	-0.499058	0.0177607	0.137922
Mtmr4	2.975	4.37	-0.56534	0.0177645	0.137922
Fdft1	6.19	9.765	-0.551053	0.0177855	0.138001
Camk2d	42.37	28.26	0.492074	0.0178063	0.138077
Aph1b	0.305	1.11	-1.38722	0.0178521	0.138349
BC057079	1.96	3.605	-0.658841	0.0178812	0.13849
Gm14308	3.45	7.435	-1.67159	0.0179449	0.138898
Cytip	434.15	300.53	0.616431	0.0179749	0.139021
Mki67	1.415	2.27	-0.586299	0.0179825	0.139021
2310014H01Rik	23.635	36.08	-0.476367	0.0180529	0.13948
Tnfaip1	10.53	8.095	0.48131	0.0180936	0.139709
Haghl	11.26	17.685	-0.55513	0.0181396	0.139861
Rplp2-ps1	6.83	2.685	1.43202	0.0181543	0.139861
Acap2	5.795	8.385	-0.50504	0.0181561	0.139861
Dedd2	31.005	46.685	-0.48574	0.0181572	0.139861
Smox	464.12	340.84	0.620433	0.0182387	0.140404
Atf5	1.95	0.855	1.29026	0.0182839	0.140667
Nt5m	6.105	10.125	-0.657616	0.0183035	0.140732
Tns4	33.925	50.585	-0.541086	0.0183202	0.140776
Nit2	6.735	11.775	-0.697184	0.0183417	0.140856
Tnf	115.715	183.67	-0.554826	0.0184137	0.141238
Tpp1	21.64	34.135	-0.54634	0.0185444	0.142155
Dom3z	102.925	71.075	0.498919	0.0185652	0.142229
Hadh	14.245	21.57	-0.494358	0.0186935	0.143126
Sorl1	25.97	38.35	-0.479402	0.0187628	0.14357
Inppl1	1.445	2.695	-0.774202	0.0188548	0.144149
Adipor2	16.76	12.56	0.512077	0.0188611	0.144149
Rnf208	3.77	1.865	1.1434	0.0188971	0.144244
Ppap2a	14.045	9.905	0.604041	0.0189146	0.144244
Senp2	10.545	8.02	0.497577	0.0189181	0.144244
Golim4	15.86	19.875	-0.505492	0.0189189	0.144244
Cct6a	71.975	55.555	0.4747	0.0189436	0.144346
Fbxo9	19.93	26.865	-0.490124	0.0189966	0.144663
Thada	2.73	4.225	-0.580384	0.0191239	0.145545
Stat2	10.25	7.86	0.471597	0.0191582	0.145633
Exoc6	9.765	15.1	-0.537421	0.0191583	0.145633
Arhgef10l	1.365	0.455	1.48283	0.0192366	0.146141
Eps8l1	7.18	3.76	1.28877	0.0192812	0.146392
Rac2	407.385	290.215	0.589749	0.0192962	0.146418
Xpo6	23.095	16.745	0.515634	0.0193377	0.146646
Tssk6	6.145	10.37	-0.65642	0.0193513	0.146662
Clptm1	57.66	44.18	0.48682	0.0193784	0.14678
Ankrd44	13.43	20.46	-0.513736	0.019397	0.146833
Nckap1	1.365	0.72	1.12605	0.0194763	0.147175
Clcn5	2.995	1.535	0.817363	0.0194768	0.147175
Prim1	6.65	12.365	-0.755485	0.0195098	0.147337
Gp49a	1967.78	1263.32	0.751727	0.0195903	0.147774
4930471M23Rik	10.24	8.03	0.547413	0.0195909	0.147774
Gm12184	5.375	2.93	1.00384	0.0196407	0.148061
Il23a	1.86	0.74	1.43124	0.0197063	0.148381
Herpud2	9.88	7.115	0.570991	0.0197064	0.148381
Lrrc33	31.74	23.055	0.49568	0.0197745	0.148806
Lnp	5.27	8.235	-0.539754	0.0198024	0.148828
Loxl3	3.295	2.465	0.733529	0.0198161	0.148828
Mfsd6	17.57	27.105	-0.469478	0.0198298	0.148828
Zfp362	13.765	9.38	0.644356	0.0198451	0.148828
D17H6S56E-5	134.035	104.08	0.535927	0.0198455	0.148828
Cd47	348.355	255.03	0.529528	0.0198505	0.148828
Cox6c	501.345	383.345	0.497342	0.0198593	0.148828
Ctdsp1	8.595	12.945	-0.509893	0.0199095	0.149116
Zscan20	0.915	2.115	-0.856589	0.0200014	0.149717
Tbc1d20	12.06	8.445	0.511597	0.0200512	0.150001
1810013L24Rik	4.525	6.955	-0.52385	0.020075	0.150091
Rbm19	5.835	8.955	-0.554287	0.0200906	0.150119
Wrn	3.58	5.415	-0.498725	0.0201146	0.15021
Nosip	34.46	50.345	-0.498372	0.0201896	0.150653
2018-03-05	15.35	10.155	0.701323	0.0201976	0.150653
Pgm2l1	5.185	8.54	-0.584833	0.0202781	0.151165
Acbd5	10.795	14.66	-0.483772	0.0203111	0.151299
Cep152	1.495	2.48	-0.634569	0.0203198	0.151299
Cd93	27.37	20.52	0.507949	0.0203907	0.151649
Ntng2	4.155	2.415	0.977026	0.0204694	0.152145
Hgsnat	12.12	18.075	-0.475554	0.0206332	0.153241
Zfp40	0.785	2.015	-1.09952	0.0206495	0.153241
Pfkp	130.125	209.055	-0.533656	0.0206751	0.153241
Cdc34	12.28	8.055	0.698152	0.0206756	0.153241
Alg9	4.495	3.535	0.761421	0.020677	0.153241
Mri1	32.825	45.69	-0.47787	0.020745	0.153584
Banp	5.73	9.82	-0.722462	0.0207474	0.153584
Ddx49	24.48	20.2	0.482952	0.0208429	0.154201
Mn1	1.15	0.62	0.967913	0.0211576	0.156438
Mpzl3	14.755	24.11	-0.590695	0.0211745	0.156473
Itm2c	457.37	329.965	0.565491	0.0212315	0.156803
Rrp12	2.665	4.33	-0.593223	0.0212656	0.156963
Slc12a6	4.045	5.87	-0.539772	0.0213606	0.157482
Gbp8	26.475	41.42	-0.523506	0.0213934	0.157632
Top2a	8.93	13.145	-0.468167	0.0214189	0.15767
Hrsp12	8.055	14.05	-0.693635	0.0214247	0.15767
Mtbp	1.7	3.04	-0.933773	0.0214781	0.15767
Fndc3b	2.205	1.425	0.742627	0.0214839	0.15767
Mrps6	77.21	56.195	0.555122	0.0214944	0.15767
Ttc27	3.535	5.71	-0.592978	0.0214945	0.15767
Nol8	1.845	3.21	-0.694393	0.0214954	0.15767
Slfn2	56.325	91.545	-0.586428	0.0214994	0.15767
Atp8a1	10.575	11.23	-0.52368	0.02151	0.15767
Rassf3	3.66	2.14	0.853248	0.0215464	0.157778
Hps6	8.535	6.26	0.552946	0.0215737	0.15784
Tmem194	5.045	7.105	-0.546712	0.0215829	0.15784
Znrf1	21.685	13.68	0.53524	0.0215993	0.157869
Slc22a5	7.535	9.905	-0.556301	0.0216529	0.158171
Cd83	356.535	258.155	0.57427	0.0216689	0.158197
Pld3	77.86	58.76	0.543088	0.0217135	0.158431
Zfp937	6.19	4.26	0.690277	0.0217613	0.158689
Pop5	270.56	203.205	0.495795	0.0218689	0.159382
Txndc11	16.93	11.44	0.491899	0.0218836	0.159398
Pcyt2	24.38	36.805	-0.475772	0.0219996	0.160152
Pcgf1	7.255	13.105	-0.744772	0.0220403	0.160356
AI836003	281.78	208.565	0.535885	0.022064	0.160437
Serpina3f	101.525	77.045	0.501594	0.0221364	0.160796
Spink2	4.325	1.885	1.33907	0.0221387	0.160796
Fryl	1.48	3.415	-1.10081	0.022224	0.161296
Zfp568	0.955	1.785	-0.74619	0.0222329	0.161296
Ppp1cb	29.01	20.785	0.528278	0.0222473	0.161309
Pxn	50.44	75.425	-0.489193	0.0222956	0.161471
Ehd4	13.015	16.79	-0.476355	0.0223029	0.161471
Gpx1	631.645	471.505	0.526355	0.0223077	0.161471
C1qc	1.59	0.495	1.78988	0.0223903	0.161976
Dock10	22.735	34.11	-0.471697	0.0224228	0.162068
2210404O07Rik	3.035	6.885	-0.987595	0.0224284	0.162068
Ssx2ip	5.02	3.6	0.606673	0.0224631	0.162226
C2cd2	2.43	3.74	-0.52587	0.0225147	0.162507
Afg3l2	17.31	25.58	-0.46037	0.022553	0.162645
P2rx4	13.335	10.17	0.570651	0.0225609	0.162645
Ninj1	68.645	52.54	0.465674	0.0225722	0.162645
Stk11	48.285	37.665	0.522003	0.022629	0.162962
Acbd6	24.325	18.725	0.514929	0.0226749	0.163172
Nr4a2	58.75	78.215	-0.487658	0.0226901	0.163172
Rnf144b	0.555	1.225	-1.03123	0.0226966	0.163172
Dnmt1	4.695	7.075	-0.4891	0.0227185	0.163237
Uba6	3.675	5.595	-0.520463	0.0227982	0.163717
Narf	12.215	15.415	-0.474025	0.0228405	0.163929
Bicd1	4.325	9.745	-0.922446	0.0229107	0.164264
Zc3h13	39.395	28.785	0.542411	0.022913	0.164264
Tspan32	2.86	6.05	-0.789353	0.0229789	0.16459
Phxr4	1.495	3.29	-1.02904	0.0229856	0.16459
Prkci	1.805	0.95	0.81542	0.0229973	0.16459
Asb13	7.845	12.245	-0.590924	0.0230423	0.164753
Siva1	51.82	38.91	0.503725	0.023046	0.164753
Mad1l1	5.455	8.915	-0.567065	0.0230684	0.16482
Sirt3	16.74	26.385	-0.548951	0.0231142	0.165055
Dph1	6.975	10.655	-0.538479	0.023172	0.165375
Mavs	8.12	12.65	-0.525169	0.023236	0.165511
Znrf2	2.955	4.585	-0.572853	0.0232546	0.165511
Zfp943	4.76	7.34	-0.558201	0.0233255	0.165819
Zyx	51.65	39.635	0.480384	0.0233799	0.166113
Paqr5	1.125	2.045	-0.976103	0.0235421	0.167079
Fgl2	140.565	103.675	0.53582	0.0235979	0.167382
Nt5e	6.035	13.335	-1.00713	0.0237	0.16786
Cdca8	2.56	5.64	-0.991211	0.023714	0.16786
Cd72	99.945	172.29	-0.662515	0.0237262	0.16786
Grap	36.195	53.46	-0.459159	0.0237312	0.16786
Casp4	80.1	61.535	0.468639	0.0237557	0.167886
Gm10008	1.39	2.835	-0.903984	0.0237815	0.167927
Soat2	4.11	8.39	-0.914162	0.0237992	0.167927
2310061C15Rik	37.085	59.055	-0.477837	0.0238067	0.167927
Irf8	133.02	92.25	0.525435	0.0238975	0.168425
Usp20	8.46	12.025	-0.5043	0.0239086	0.168425
Plau	1.32	2.635	-0.890665	0.0239244	0.168425
Samd10	4.445	7.235	-0.60572	0.0239354	0.168425
Fbxo27	2.84	4.635	-0.739701	0.0239435	0.168425
Fam165b	47.995	74.755	-0.528938	0.0239612	0.168457
Cass4	8.42	12.41	-0.463621	0.0239928	0.168492
Ccdc28a	8.215	12.515	-0.626292	0.0240483	0.168789
Senp7	3.265	4.09	-0.573096	0.0240948	0.16899
Gm10801	2.045	5.61	-1.35093	0.0241164	0.16899
Cd53	362.075	259.825	0.587323	0.0241168	0.16899
Psmc5	85.415	66.78	0.460252	0.0241322	0.169005
Il1rl1	1.805	3.4	-0.756693	0.0241542	0.169066
Slc38a10	84.625	63.35	0.488592	0.0241893	0.169218
Qsox1	28.93	21.6	0.47662	0.0242059	0.169242
Magee1	2.18	1.375	0.76403	0.0242368	0.1693
Tsga10	0.84	1.575	-1.02395	0.0242409	0.1693
2900010M23Rik	56.085	41.695	0.522557	0.0243357	0.169869
Psmb6	285.03	215.895	0.509631	0.024372	0.17003
Aggf1	11.265	8.375	0.532203	0.0244186	0.170261
Pstk	5.66	9.715	-0.779541	0.0244926	0.17059
Nup37	1.375	3.585	-1.2496	0.0245251	0.170723
Aig1	32.29	24.975	0.53815	0.0245531	0.170825
Mcpt8	1.49	0.375	2.08965	0.024595	0.170957
Nod2	1.025	0.475	1.30381	0.0245989	0.170957
AI504432	0.69	1.59	-1.11234	0.0246185	0.170999
Klhl36	8.805	6.45	0.544385	0.0246384	0.171044
Spns3	3.7	2.305	0.786431	0.0246967	0.171355
Pspn	1.305	0.215	2.59776	0.0247629	0.171721
Pcbd1	2.995	1.11	1.5161	0.0249168	0.172371
Srebf2	50.585	74.34	-0.476475	0.0249181	0.172371
Arl11	0.6	1.71	-1.40582	0.0249244	0.172371
Sigmar1	6.665	10.875	-0.595775	0.0249506	0.172371
B3galnt2	5.24	8.325	-0.556955	0.0249545	0.172371
Elmo2	54.7	72.67	-0.473915	0.0249699	0.172371
Nfe2l1	15.43	11.385	0.473057	0.0249777	0.172371
Stx1a	1.975	3.955	-0.956443	0.0249862	0.172371
Best1	2.205	1.03	1.17898	0.0250062	0.172371
Pitrm1	8.23	12.12	-0.457499	0.0250086	0.172371
Mcart6	6.72	7.79	-0.616338	0.0250193	0.172371
Mapk6	52.165	77.025	-0.4762	0.0250463	0.172371
6330578E17Rik	36.255	27.19	0.507163	0.0250505	0.172371
Armcx1	0.395	1.03	-1.52201	0.0250946	0.172517
Gins2	6.325	11.79	-0.65665	0.025184	0.172944
Cspp1	5.455	8.08	-0.542161	0.0252625	0.173288
Yod1	7.56	5.51	0.55046	0.0252749	0.173288
Diap2	1.55	2.205	-0.643321	0.0253077	0.17342
Gng2	135.725	181.99	-0.457166	0.0253515	0.173627
2410066E13Rik	1.54	2.61	-0.699678	0.0254078	0.173919
Atxn1	10.48	16.075	-0.506495	0.0254498	0.174112
Rdm1	11.615	17.465	-0.5958	0.025468	0.174143
Anp32b	56.23	42.74	0.487055	0.0256378	0.174755
Spin2	2.56	5.385	-1.0032	0.0256399	0.174755
Tmem37	6.05	10.245	-0.654402	0.025683	0.17495
Mtcp1	3.555	6.525	-1.06728	0.025696	0.17495
Angel1	1.68	4.26	-0.785241	0.0257465	0.175144
Wdr44	9.845	15.475	-0.47461	0.0257649	0.175144
Cxcl2	404.79	291.325	0.564271	0.0257657	0.175144
Zfp74	1.315	2.125	-0.846833	0.0257985	0.175201
Amica1	99.695	184.95	-0.766706	0.0258277	0.175201
1700001C19Rik	0.71	2.555	-1.44197	0.0258293	0.175201
S100a13	147.885	116.03	0.447749	0.0258787	0.175443
Entpd4	12.905	19.02	-0.492434	0.0259768	0.175921
Hey1	2.205	1.215	0.954474	0.0260725	0.176475
Chst12	52.64	86.275	-0.526262	0.0261182	0.17669
Manf	218.16	169.81	0.457256	0.0261499	0.176811
Gpr180	4.12	6.505	-0.554832	0.0261653	0.17682
Cyth1	69.625	53.945	0.469419	0.0262002	0.176879
Pibf1	3.41	5.59	-0.56305	0.0262073	0.176879
Slc12a7	7.445	10.84	-0.458089	0.0262157	0.176879
Hhex	13.46	21.915	-0.478216	0.0262435	0.176973
Ints9	10.88	16.205	-0.468713	0.026318	0.177319
Il18r1	85.795	127.205	-0.460767	0.0263227	0.177319
Serpinh1	1.12	0.465	1.37985	0.026346	0.177382
Add1	22.85	33.885	-0.476374	0.0264997	0.178243
Acsl1	15.405	11.575	0.484841	0.0265018	0.178243
A430078G23Rik	0.28	1.3	-1.60569	0.026516	0.178244
Ppp1cc	69.845	53.6	0.524854	0.0265774	0.178468
Tab1	3.685	6.235	-0.642434	0.0268741	0.180366
Psme1	430.335	342.435	0.463581	0.0268952	0.180412
Ube2d1	20.36	13.3	0.677402	0.0269453	0.180653
2410002F23Rik	21.57	31.34	-0.446602	0.0271262	0.18177
Nebl	24.485	16.375	0.472536	0.0271803	0.182034
Gm14391	3.865	6.55	-0.849129	0.0271942	0.182034
Ablim1	60.885	89.765	-0.490387	0.0272281	0.182121
Tgtp2	61.71	46.93	0.497119	0.0272358	0.182121
2010107G23Rik	2.52	4.9	-0.939438	0.0273355	0.182691
Hipk1	21.28	32.315	-0.456797	0.027391	0.182966
Nr2c2ap	16.31	24.885	-0.513972	0.0274199	0.183063
Mgea5	61.92	45.425	0.537757	0.027474	0.183232
Fam118a	5.225	3.61	0.627168	0.027676	0.184386
Sin3a	9.715	13.99	-0.477664	0.0277279	0.184557
Cyp2d22	0.94	2.09	-1.02879	0.0277306	0.184557
Cwc15	102.895	80.76	0.447631	0.0279778	0.185716
Sprr2a2	1.075	4.895	-2.08137	0.0280451	0.185981
Zfp101	1.555	2.565	-0.966208	0.0280522	0.185981
Sclt1	3.16	2.955	0.734589	0.0280785	0.185981
Cenpn	1.62	3.455	-0.972152	0.0280909	0.185981
Capn1	2.56	1.47	0.888766	0.0282908	0.187057
Ap3m2	7.67	12.075	-0.542132	0.0283569	0.18731
Rsad1	14.065	22.12	-0.484594	0.0284038	0.187468
Kdm2b	195.455	324.205	-0.515807	0.0284201	0.187478
6030446N20Rik	4.7	6.415	-0.579698	0.0286032	0.188491
Pkp2	0.905	1.88	-0.983705	0.0286703	0.18882
Gapdh	185.815	130.435	0.502858	0.0287207	0.188972
Fam105b	12.66	9.16	0.560924	0.0287556	0.189103
Rfx5	3.325	2.365	0.632198	0.0288702	0.189759
Snrnp27	53.39	41.9	0.460886	0.0289437	0.190144
Tmem184b	24.615	19.175	0.456818	0.0290183	0.190536
Fam86	11.6	16.195	-0.512923	0.0291712	0.191342
Rfc5	17.905	30.06	-0.450429	0.029239	0.191688
Fam60a	16.09	23.625	-0.441507	0.0293175	0.191988
Cited4	102.68	80.2	0.453845	0.029329	0.191988
Def6	22.34	32.495	-0.444256	0.02933	0.191988
Zfp740	3.94	5.98	-0.535061	0.0293669	0.192041
Wdr85	9.81	7.325	0.642776	0.0293715	0.192041
Zfp113	2.145	2.68	-0.766267	0.0293834	0.192041
Gbas	13.985	21.555	-0.496583	0.0294529	0.192397
Mrpl14	52.6	39.985	0.477093	0.029514	0.192598
Mks1	1.935	3.66	-0.771731	0.0295403	0.19267
Hspa14	3	2.03	0.673853	0.0295778	0.192817
Sdccag8	10.705	15.38	-0.4833	0.0295962	0.192837
Rad9	16.595	25.28	-0.496798	0.0296439	0.193049
Enpp4	6.46	10.035	-0.522426	0.0297169	0.193426
4921513D23Rik	1.765	1.1	0.764394	0.0297344	0.193441
Limk2	16.225	23.52	-0.463773	0.0297521	0.193457
Wasl	15.31	10.475	0.609427	0.0297885	0.193577
Arl3	29.47	22.125	0.520006	0.0298009	0.193577
Eif4e	61.03	48.165	0.4419	0.0298518	0.193743
Tpm2	3.825	2.035	1.03408	0.0298591	0.193743
Hist1h2ac	3.6	1.935	0.969121	0.029879	0.193743
Zfp828	7.585	5.92	0.474749	0.0298875	0.193743
Slc46a3	5.66	7.8	-0.586097	0.029972	0.194193
Taf8	11.98	18.08	-0.506086	0.0300121	0.194267
Galns	12.275	19.48	-0.555342	0.0300473	0.194267
Cenpo	5.065	8.115	-0.61896	0.0300596	0.194267
Fam125b	7.58	12.15	-0.614919	0.0300599	0.194267
2610036A22Rik	7.75	14.575	-0.897466	0.0300775	0.194282
5033430I15Rik	18.075	29.265	-0.582703	0.0301189	0.194451
Psmc2	60.01	47.08	0.445508	0.0302476	0.195183
Tob2	128.82	207.65	-0.601437	0.030397	0.195948
Mrpl17	25.645	18.72	0.456239	0.0304306	0.196065
Entpd1	1.625	0.9	1.07321	0.0305419	0.196683
Pex26	1.23	2.07	-0.886993	0.0307956	0.198128
Nde1	18.375	25.875	-0.448086	0.0308375	0.198128
Ttc39c	1.235	0.66	1.34326	0.0308417	0.198128
Cox15	12.82	14.95	-0.440519	0.0308441	0.198128
Carhsp1	23.175	35.265	-0.494648	0.030954	0.198733
Dguok	31.93	44.21	-0.461227	0.0309813	0.198808
Rorc	112.41	170.595	-0.483169	0.0310076	0.198877
Gimap8	17.18	25.65	-0.471184	0.0310253	0.19889
6330545A04Rik	0.775	1.795	-1.85841	0.0310637	0.199036
Mmp9	15.175	11.825	0.45372	0.0311151	0.199222
Casp2	6.655	11.655	-0.476445	0.0311404	0.199227
Znf512b	1.315	1.86	-0.783061	0.0311582	0.199241
Aaas	14.06	21.19	-0.483746	0.0312263	0.199524
Sfxn1	9.875	15.545	-0.540866	0.031234	0.199524
Tk1	13.385	10	0.544468	0.0312648	0.199621
Fancm	0.855	1.435	-0.668925	0.0313013	0.199669
Cryzl1	24.695	34.38	-0.476632	0.0313215	0.199683
Cdt1	5.725	9.35	-0.595525	0.0313696	0.199889
Osbpl5	9.99	13.76	-0.472885	0.0314006	0.199938
Lars2	129.055	81.44	0.741124	0.0314245	0.199938
Fyttd1	63.285	49.24	0.476196	0.031449	0.199994
Zeb1	118.465	99.355	0.467752	0.0315011	0.200012
Nfix	1.115	0.145	2.14625	0.0315025	0.200012
Rnmt	19.3	15.56	0.454462	0.0315177	0.200012
Fmn1	0.595	1.205	-0.931457	0.0315322	0.200012
Dusp8	13.865	9.66	0.633707	0.0315547	0.200012
Anubl1	0.745	1.225	-1.13866	0.0315584	0.200012
Asl	57.865	45.43	0.431698	0.0315618	0.200012
Golgb1	23.52	19.465	0.449639	0.0316346	0.200373
Hist2h4	9.645	14.555	-0.495397	0.0317906	0.201262
Adrb2	13.975	24.265	-0.674036	0.0318154	0.201318
Gadd45a	18.275	13.945	0.6385	0.0319378	0.201992
Slc38a7	3.39	6.32	-0.617573	0.0319655	0.20203
Tmed9	57.56	43.675	0.51078	0.0320011	0.20203
Elavl1	40.63	31.425	0.464797	0.0320268	0.20203
Cab39l	15.35	21.835	-0.492798	0.032039	0.20203
Ret	2.8	1.775	0.687689	0.0321684	0.202704
Vps37a	45.93	33.055	0.447023	0.0321778	0.202704
Eefsec	9.095	13.75	-0.505423	0.0322036	0.202766
Csnk2b	242.295	182.115	0.472565	0.0322503	0.20296
Lrrc47	4.015	2.82	0.652158	0.0323668	0.203492
Rab21	5.65	3.645	0.719947	0.0324061	0.203638
Kdelr1	21.43	15.56	0.535875	0.0324353	0.203721
Eif3c	85.34	67	0.447453	0.032549	0.204041
1110067D22Rik	2.23	4.2	-0.720288	0.0325499	0.204041
Smad3	27.055	20.095	0.5225	0.0325504	0.204041
Plcd1	0.915	1.88	-0.92944	0.0325794	0.204067
Cklf	29.92	47.525	-0.518973	0.0325866	0.204067
Llgl2	2.955	5.335	-0.674547	0.0327083	0.204638
Klrk1	274.445	477.12	-0.730686	0.0327133	0.204638
Nos3	1.01	0.485	1.1229	0.0327836	0.204816
Nkiras2	11.42	8.72	0.504303	0.0327867	0.204816
Fhl2	17.685	27.255	-0.511655	0.0328749	0.205136
Mtfr1	12.98	19.69	-0.462893	0.0328762	0.205136
Hnrnpa3	76.26	56.22	0.470019	0.0328863	0.205136
Arhgap19	0.61	1.175	-0.839084	0.0329401	0.205372
Gm9766	6.27	3.955	0.753119	0.0330688	0.206007
Ssr2	96.79	76.72	0.435528	0.033151	0.206383
Cry2	22.805	17.955	0.474589	0.0332479	0.206831
Gna15	8.655	14.54	-0.574704	0.0332555	0.206831
1500003O03Rik	78.635	60.545	0.480472	0.033298	0.206994
Stard5	13.25	9.535	0.494064	0.0333427	0.207171
6430571L13Rik	1.605	0.89	1.05236	0.0334304	0.207242
Lrrc8a	4.415	6.85	-0.521337	0.0334317	0.207242
Map4k4	7.915	5.7	0.558483	0.0334652	0.207242
Irf9	37.575	28.04	0.427356	0.0334786	0.207242
Dck	5.46	8.185	-0.481583	0.0334806	0.207242
Lrrc57	10.15	14.52	-0.523879	0.0334913	0.207242
5730403B10Rik	100.95	71.93	0.512835	0.0335008	0.207242
Chuk	18.65	16.185	0.429347	0.0335611	0.207515
Fam185a	4.11	2.535	0.731344	0.0336054	0.207527
Acta2	1.39	0.615	1.27481	0.0336447	0.207527
Zfp719	5.77	4.5	0.522921	0.0337572	0.20812
Cep164	1.835	3.02	-0.595408	0.0339694	0.209327
Bik	27.19	20.285	0.514841	0.0339893	0.209349
Mmadhc	56.37	45.445	0.42981	0.0340659	0.209476
Spnb2	11.655	19.045	-0.501249	0.0340712	0.209476
Acyp1	5.44	10.665	-0.866792	0.0340758	0.209476
Rps27l	124.515	96.99	0.450227	0.034119	0.209589
Dmap1	11.865	9.085	0.518117	0.0341273	0.209589
Ubxn2b	0.59	1.1	-0.782335	0.0341792	0.209784
Klk1b27	0.435	1.685	-1.81146	0.0342084	0.209784
Gphn	3.815	2.69	0.599593	0.0342166	0.209784
Mospd1	7.015	11.15	-0.558805	0.0342249	0.209784
Hsd17b7	3.935	5.525	-0.551525	0.0343665	0.210523
Ube2z	5.095	3.7	0.54911	0.0343785	0.210523
4831426I19Rik	0.68	1.295	-0.827924	0.0344666	0.210961
Dhx35	5.115	6.97	-0.510883	0.0344896	0.211
Ppan	14.08	21.25	-0.476418	0.0345966	0.211553
Olfr527	2.715	1.11	1.43988	0.0346261	0.211631
Klhl5	1.86	0.84	1.18784	0.0346976	0.211924
Pex13	33.2	21.725	0.454243	0.0347073	0.211924
Zbtb40	0.87	1.49	-0.715415	0.034735	0.211992
Wdfy1	13.11	16.82	-0.518625	0.0347585	0.212033
Tshz1	6.4	9.215	-0.429686	0.0347845	0.212091
Mt1	12.81	7.315	0.899689	0.0348213	0.212213
Thumpd2	1.18	2.53	-0.986777	0.0349198	0.212712
Ncoa5	2.05	1.26	0.912915	0.0349942	0.213063
B3galt6	4.025	2.825	0.601804	0.0350839	0.213507
Rap1a	40.59	29.295	0.555042	0.0351261	0.213585
Nfe2l2	94.49	71.62	0.443695	0.0351303	0.213585
Zbtb9	3.055	2.045	0.67899	0.0352146	0.21385
Rpp14	5.65	8.545	-0.494884	0.0352245	0.21385
Anapc2	69.935	49.35	0.475671	0.0352412	0.21385
Gsr	13.095	10.17	0.466601	0.0353672	0.214411
Zbtb7b	4.075	6.22	-0.543847	0.0354242	0.214454
Zfp263	64.835	52.625	0.423962	0.0354404	0.214454
Zscan29	7.725	10.515	-0.444336	0.0354763	0.214561
Zmym6	2.425	4.69	-0.608307	0.0355204	0.214725
Adamts10	16.92	24.355	-0.427705	0.0356084	0.215133
Rb1cc1	14.295	11.325	0.502975	0.035633	0.215133
Frmd4a	7.285	9.44	-0.435963	0.0356385	0.215133
Slc38a2	52.875	79.645	-0.497391	0.0356588	0.215153
Sh3bgrl2	2.395	4.17	-0.683142	0.0357217	0.215431
RP23-333M15.8	0.205	1.21	-2.3464	0.0357639	0.215583
Mpv17	29.2	42.685	-0.477352	0.035806	0.215735
Map3k7	3.605	2.895	0.542692	0.0358622	0.215885
BC005561	1.695	1.06	0.762666	0.0358818	0.215885
Cep70	1.685	2.995	-0.728803	0.0359486	0.216184
Tmub1	14.46	24.325	-0.510127	0.0360341	0.216399
Pigb	4.605	7.265	-0.55241	0.0360344	0.216399
Dcun1d5	14.5	10.84	0.516963	0.0360513	0.216399
BC018507	1.86	1.125	0.800034	0.0360619	0.216399
Tmem64	8.21	11.88	-0.428326	0.0360693	0.216399
Gcdh	10.315	17.44	-0.525442	0.0361546	0.216706
Klf11	6.09	9.115	-0.501414	0.0362178	0.216983
1110002L01Rik	0.65	1.7	-1.25119	0.0362359	0.216989
Cxcl10	407.04	311.295	0.496492	0.0363255	0.217321
Abca2	8.585	6.175	0.511892	0.0363485	0.217356
Sart3	11.605	9.24	0.427065	0.0364421	0.217814
Klrd1	78.72	149.23	-0.822895	0.03649	0.217998
Clec2d	3.7	2.075	0.94206	0.0365126	0.21803
Tle2	5.77	5.36	0.70127	0.0365693	0.218141
Susd3	34.29	50.905	-0.516863	0.0365779	0.218141
Acot2	9.055	13.8	-0.499789	0.0365825	0.218141
Akap17b	0.7	1.48	-0.806981	0.0367864	0.219254
Zc3h14	13.03	10.115	0.442519	0.0368049	0.219262
Pdss2	1.865	3.075	-0.818409	0.0369025	0.21974
Tsga14	3.19	4.6	-0.61209	0.0371352	0.221022
D3Ertd751e	3.085	5.24	-0.691014	0.0371965	0.221284
2610015P09Rik	4.415	9.2	-0.791342	0.0372648	0.221586
Slc35e1	14.52	20.555	-0.43242	0.037333	0.221871
Tsc22d3	112.445	171.925	-0.52477	0.0373476	0.221871
Zfp950	0.74	1.925	-1.26889	0.0374465	0.222267
Gprc5a	2.43	1.15	1.14765	0.0374491	0.222267
Gpr89	10.315	15.315	-0.448627	0.0375611	0.222553
Col1a2	1.07	0.625	1.04596	0.037563	0.222553
Aoah	3.445	5.29	-0.628328	0.0375738	0.222553
Chchd10	4.385	8.45	-0.827042	0.0375848	0.222553
Ppp1r10	34.22	48.39	-0.426214	0.0376645	0.22287
Klrc3	1.755	5.485	-1.45681	0.0376733	0.22287
1810035L17Rik	41.335	30.485	0.529121	0.0377957	0.223145
Syne2	8.18	11.445	-0.429528	0.0378166	0.223145
Efna1	0.68	1.785	-1.28307	0.0378251	0.223145
Gpr3	3.985	1.935	0.848557	0.0378589	0.223241
H2-Q2	6.92	12.45	-0.695881	0.0379319	0.223568
Itgav	97.42	72.485	0.491693	0.0379557	0.223575
Gpatch4	1.805	3.355	-0.865761	0.0379705	0.223575
Plscr2	3.135	1.42	1.13772	0.0379988	0.223575
Ubqln2	3.34	2.345	0.606335	0.0380111	0.223575
Nr2f6	8.735	4.865	0.662975	0.0380209	0.223575
Ppa1	27.7	21.905	0.438397	0.0380819	0.223616
Gspt1	9.785	7.76	0.493733	0.0381006	0.223616
Hbb-b2	7.55	2.535	1.7224	0.038108	0.223616
Klk8	8.86	14.175	-0.566026	0.0381158	0.223616
Slc25a29	2.615	1.315	1.05475	0.0381524	0.223728
Emp1	5.985	10.345	-0.664946	0.0382036	0.223925
Caprin2	2.145	3.575	-0.885192	0.038342	0.224376
Postn	1.66	0.865	1.14251	0.0383532	0.224376
Mapkap1	9.495	7.36	0.483891	0.038355	0.224376
Cxcl16	15.105	11.115	0.444119	0.0384695	0.224759
Cbx4	2.775	4.395	-0.522455	0.0384904	0.224777
Camk2n1	1.18	2.085	-0.715229	0.0386835	0.225802
Nup210	27.21	37.6	-0.462748	0.0387403	0.226029
Wdr76	1.51	2.62	-0.731183	0.0387909	0.226221
Casp9	5.185	7.6	-0.482875	0.0388599	0.22652
Syne1	1.07	1.83	-0.629485	0.0389673	0.227042
Rpl36al	316.64	251.12	0.44252	0.0391083	0.227534
Krtcap3	4.24	7.69	-0.845579	0.0391143	0.227534
Rere	3.27	6.55	-0.656751	0.0391233	0.227534
Ube2j2	53.18	40.615	0.419303	0.0391874	0.227698
Grb2	11.705	8.81	0.485942	0.0392955	0.228222
Cdk20	1.285	2.78	-1.01939	0.0393386	0.228303
Gnas	121.585	95.03	0.445291	0.0393452	0.228303
Fzr1	32.645	25.28	0.419161	0.0394312	0.228697
Gm10428	0.965	1.985	-0.928395	0.0394957	0.228876
Chpt1	1.345	0.675	1.21599	0.0395145	0.228876
Hmgn5	6.865	10.765	-0.536933	0.039516	0.228876
Cyb5d1	17.14	26.105	-0.498891	0.0395538	0.228991
Gnb4	6.71	5.06	0.527145	0.0396688	0.229552
Mphosph9	4.485	4.745	-0.521884	0.0397049	0.229552
Efemp2	7.855	5.94	0.707278	0.0398618	0.230217
Mef2c	15.665	11.135	0.531384	0.039874	0.230217
Vim	152.575	114.1	0.4499	0.0399588	0.230601
Lactb	2.04	1.04	1.04881	0.0400459	0.230825
Rpl9-ps6	12.395	6.855	0.957041	0.0400507	0.230825
Eif2b5	8.96	7.11	0.552692	0.040052	0.230825
Rab31	1.68	3.005	-0.768871	0.040105	0.231026
Ahr	16	10.74	0.58547	0.0401619	0.23123
Acbd7	0.435	2	-2.03318	0.0401768	0.23123
Foxp4	4.05	2.315	0.798157	0.0402534	0.231471
Poc5	5.13	8.03	-0.535287	0.0402699	0.231471
Hs6st2	7.215	4.63	0.550953	0.0402732	0.231471
Gtf2ird2	2.935	4.505	-0.574981	0.0403587	0.231824
Lysmd4	1.41	0.8	0.91752	0.0404024	0.231824
Erich1	4.595	7.49	-0.59984	0.0404065	0.231824
Stard8	0.555	1.09	-0.935781	0.0404492	0.231958
Ubac2	53.535	82.17	-0.505309	0.0405557	0.232464
Telo2	5.59	9.82	-0.525363	0.0406645	0.232948
Gda	24.94	17.395	0.476087	0.0406767	0.232948
Junb	2369.91	4051.47	-0.662342	0.0407684	0.233263
[truncated: 180 more rows]

## Sheet: genes upregulated ≥1.5 fold
gene_short_name	a-DR3	PBS	fold change	logFC	PValue	FDR
Mmp12	5.28	0.13	40.6154	5.4783	4.07e-15	1.21e-12
Madcam1	9.025	0.26	34.7115	5.23148	5.75e-19	3.05e-16
Aif1l	12.3	0.385	31.9481	4.83154	2.55e-16	8.77e-14
Dscaml1	7.135	0.265	26.9245	5.01222	2.44e-14	6.34e-12
Ccnd1	15.3	0.58	26.3793	4.47348	8.59e-24	7.81e-21
Ly6i	15.45	0.725	21.3103	4.4973	8.56e-16	2.72e-13
Gm20418	6.185	0.355	17.4225	4.11811	0.000314703	0.00716386
Pdlim4	5.55	0.32	17.3438	4.52409	8.05e-13	1.65e-10
Ccl17	37.105	2.22	16.714	4.15718	1.82e-30	2.89e-27
Il1b	26.85	1.64	16.372	4.1321	1.64e-16	5.95e-14
Il4i1	146.325	9.285	15.7593	4.26251	2.22e-33	5.65e-30
Scin	16.835	1.105	15.2353	4.01401	1.56e-29	2.21e-26
Tmem150c	5.425	0.38	14.2763	3.90144	2e-14	5.42e-12
Tnip3	13.765	0.99	13.904	3.42677	2.57e-35	1.09e-31
Tbc1d8	14.91	1.08	13.8056	3.8524	3.09e-14	7.7e-12
Clec7a	5.58	0.41	13.6098	3.87509	6.37e-14	1.56e-11
Il1rn	12.015	0.95	12.6474	4.02668	1.55e-32	2.82e-29
Ceacam15	9.435	0.79	11.943	3.658	1.41e-19	8.18e-17
Fscn1	6.455	0.57	11.3246	3.49349	1.19e-07	9.05e-06
Wisp2	10.51	0.945	11.1217	3.55876	1.23e-16	4.61e-14
Tnfsf4	226.385	21.055	10.7521	3.50785	1.36e-26	1.57e-23
Meox1	31.245	3.075	10.161	3.43565	1.11e-42	7.09e-39
H2-DMb2	47.94	5.1	9.4	3.30687	1.56e-44	1.99e-40
Lyz2	37.91	4.085	9.28029	3.33215	7.45e-20	4.74e-17
Ccl1	10.44	1.145	9.1179	3.22904	2.31e-06	0.000118265
Il4	5.175	0.6	8.625	3.12255	0.000251282	0.00593241
S1pr1	16.945	2.325	7.28817	2.91926	4.51e-34	1.44e-30
Sphk1	30.84	4.335	7.11419	2.82543	1.08e-32	2.3e-29
Npnt	24.635	3.53	6.97875	2.9791	7e-20	4.69e-17
Pard3	50.175	7.51	6.68109	2.87486	1.85e-28	2.35e-25
Rab26	10.845	1.7	6.37941	2.80335	2.58e-09	2.71e-07
Cd40	26.205	4.285	6.11552	2.83454	4.96e-21	3.71e-18
H2-Eb1	1037.17	169.74	6.11037	2.69084	7.77e-25	7.6e-22
Fabp5	32.205	5.37	5.99721	2.49197	3.33e-07	2.26e-05
9330101J02Rik	6.675	1.17	5.70513	2.61642	9.81e-17	3.78e-14
Ip6k3	8.795	1.545	5.69256	2.60162	1.08e-17	5.1e-15
Gzmc	2154.57	389.695	5.52885	2.5561	3.83e-17	1.63e-14
Fas	38.455	7.075	5.43534	2.58431	3.25e-20	2.3e-17
Ccr7	294.485	54.22	5.4313	2.52691	1.79e-18	9.13e-16
Hs3st1	8.83	1.645	5.36778	2.39714	1.53e-07	1.13e-05
Tgm2	318.815	59.555	5.35329	2.46304	1.27e-19	7.69e-17
Palld	22.875	4.33	5.28291	2.66304	5.39e-13	1.13e-10
Cldn5	8.77	1.75	5.01143	2.4072	3.86e-10	4.92e-08
Dgat2	29.23	6.085	4.80362	2.3674	2.75e-25	2.91e-22
Ndrg1	236.335	49.335	4.79041	2.27975	6.01e-12	1.03e-09
Ppap2b	6.07	1.32	4.59848	2.27373	1.28e-07	9.6e-06
Fbrsl1	7.18	1.565	4.58786	1.99677	4.3e-06	0.000203294
Dlc1	9.87	2.18	4.52752	1.73218	2.44e-05	0.000897952
H2-Aa	1653.03	378.33	4.36928	2.22081	1.01e-14	2.84e-12
Cxcl9	10.895	2.5	4.358	2.2214	1.75e-13	3.83e-11
Abtb2	8.95	2.07	4.32367	2.16954	1.74e-10	2.33e-08
Adamts14	10.515	2.455	4.2831	2.19134	3.45e-21	2.93e-18
Gls2	17.57	4.18	4.20335	2.29303	1.22e-14	3.37e-12
D6Mm5e	62.465	14.895	4.19369	2.31539	8.17e-18	4e-15
Ass1	19.155	4.605	4.15961	2.09471	3.85e-08	3.2e-06
Piwil4	8.625	2.075	4.15663	2.17755	3.75e-12	6.82e-10
Ifi27l2a	6.25	1.525	4.09836	2.13014	0.000926572	0.0169406
Cd81	132.66	32.875	4.03529	2.08511	1.68e-12	3.3e-10
Wfdc10	15.79	3.92	4.02806	2.08134	7.81e-05	0.0023392
Spp1	13.425	3.36	3.99554	2.12872	2.61e-05	0.000947868
Havcr2	5.635	1.435	3.92683	2.08565	1.68e-10	2.28e-08
Slc15a3	73.455	19.315	3.803	2.03688	8.41e-17	3.34e-14
Colq	8.81	2.33	3.78112	1.99856	1.01e-08	9.68e-07
Gzme	13.515	3.575	3.78042	1.98859	5.51e-05	0.00177139
S1pr3	15.545	4.125	3.76848	2.01637	4.68e-21	3.71e-18
Adm	14.01	3.745	3.74099	2.00131	1.69e-12	3.3e-10
Hs6st1	12.925	3.47	3.72478	1.98115	2.92e-11	4.42e-09
Igfbp7	12.61	3.455	3.64978	1.93873	1.73e-05	0.000666638
Nek6	8.31	2.28	3.64474	1.88567	1.79e-11	2.78e-09
A930038C07Rik	5.54	1.52	3.64474	2.44404	3.92e-12	7.03e-10
Pcdhgc5	12.155	3.335	3.64468	1.93364	5.62e-11	8.32e-09
Ciita	5.3	1.465	3.61775	1.33204	2.51e-06	0.000127222
Gzma	126.78	35.17	3.60478	1.95515	2.06e-19	1.14e-16
Grasp	13.65	3.83	3.56397	1.92355	3.18e-13	6.86e-11
Bend4	21.36	6.015	3.55112	1.9166	2.54e-14	6.46e-12
Zeb2	5.305	1.495	3.54849	1.75083	1.41e-09	1.53e-07
Tnfrsf9	342.805	96.655	3.54669	1.90703	4.11e-16	1.38e-13
Sema4c	13.28	3.77	3.52255	1.79545	1.99e-07	1.44e-05
Ankrd33b	40.015	11.37	3.51935	1.88206	4.11e-10	5.18e-08
Ms4a4c	18.2	5.21	3.49328	1.67729	5.46e-08	4.4e-06
Ralgapa2	11.065	3.175	3.48504	1.27585	0.000169523	0.00434039
Hba-a1	34.97	10.045	3.48133	1.97007	0.00820074	0.0804511
Gzmd	6.31	1.825	3.45753	1.85361	0.00107813	0.0188192
1110038D17Rik	52.315	15.275	3.42488	1.7995	4.8e-16	1.56e-13
Pak1	19.115	5.59	3.4195	1.81175	3.81e-10	4.9e-08
H2-Ab1	1183.87	350.185	3.3807	1.86801	5.16e-13	1.09e-10
Pfkfb3	73.58	21.77	3.37988	1.67423	1.29e-09	1.44e-07
Hba-a2	82.555	24.545	3.36341	1.90739	0.00572373	0.0625726
Cd74	3249.19	982.555	3.30688	1.84287	1.25e-10	1.76e-08
Trim7	7.065	2.155	3.27842	1.95451	9.81e-10	1.11e-07
Ttn	5.465	1.68	3.25298	1.80165	1.39e-07	1.03e-05
Mdk	11.485	3.535	3.24894	1.78069	4.99e-07	3.19e-05
Fam167a	13.66	4.23	3.22931	1.79658	6.6e-12	1.12e-09
Cx3cl1	153.77	47.705	3.22335	1.76961	6.88e-10	8.1e-08
Marcksl1	279.95	87.27	3.20786	1.76294	7.65e-09	7.43e-07
Irg1	25.855	8.13	3.1802	1.75625	1.02e-11	1.68e-09
Sema6d	18.71	5.89	3.17657	1.68521	3.02e-08	2.56e-06
1700029I15Rik	6.715	2.125	3.16	1.73366	0.0127783	0.109652
Tmem132c	8.05	2.55	3.15686	1.84457	7.74e-12	1.3e-09
Il18bp	26.41	8.51	3.10341	1.73704	8.47e-14	1.99e-11
Rpl39l	5.39	1.75	3.08	1.49478	0.00750926	0.0750631
Cxcl3	57.21	18.585	3.07829	1.69867	2.02e-06	0.000105466
Hbb-b1	63	20.63	3.05381	1.72248	0.00788087	0.0777834
Ppp1r1b	25.66	8.41	3.05113	1.72156	7.98e-14	1.92e-11
St7	20.535	6.775	3.031	1.5756	1.56e-08	1.43e-06
Snx9	10.67	3.53	3.02266	1.68509	8.06e-11	1.18e-08
Kcnmb4	5.93	1.98	2.99495	1.66147	2.84e-05	0.00102249
Fam83a	6.55	2.19	2.99087	1.40819	0.000162159	0.00419406
Hbb-b2	7.55	2.535	2.9783	1.7224	0.038108	0.223616
Plac8	257.77	87.13	2.95845	1.66064	1.82e-08	1.63e-06
Rab7l1	17.675	6.08	2.90707	1.57891	4.77e-06	0.000221511
Trib1	8.56	2.95	2.90169	1.61124	7.7e-07	4.58e-05
Sparc	7.875	2.75	2.86364	1.59902	6.71e-06	0.000297581
Nrp1	23.295	8.155	2.85653	1.60359	1.24e-11	2.03e-09
Usp11	6.16	2.185	2.81922	1.51937	8.86e-09	8.54e-07
Lpar1	5.06	1.805	2.80332	1.06698	0.000547656	0.0111018
Ccr8	21.085	7.575	2.7835	1.55213	5.05e-05	0.00166591
Ifngr2	13.495	4.865	2.7739	1.68329	8.07e-08	6.3e-06
Ncor2	15.005	5.43	2.76335	1.34542	0.00516315	0.0579375
Ebi3	10.48	3.8	2.75789	1.5481	1.61e-05	0.000625069
Dcn	8.685	3.16	2.74842	1.59669	0.00625379	0.0662646
Pik3r6	20.595	7.52	2.7387	1.66268	1.45e-13	3.3e-11
Cacna1g	12.965	4.745	2.73235	1.30182	9.8e-07	5.67e-05
Kctd11	12.34	4.625	2.66811	1.52122	5.86e-10	7.17e-08
Ralgds	24.705	9.27	2.66505	1.39076	7.55e-07	4.53e-05
Nupr1	25.75	9.735	2.6451	1.58117	1.15e-08	1.08e-06
Eng	30.4	11.545	2.63317	1.48965	1.02e-10	1.48e-08
Otud7b	6.22	2.37	2.62447	0.821206	0.00607286	0.0650481
Iigp1	5.815	2.22	2.61937	1.4654	1.58e-07	1.16e-05
Ccl5	23.965	9.185	2.60915	1.4261	8.87e-05	0.002612
Hspb1	32.37	12.41	2.60838	1.48559	3.54e-08	2.96e-06
Ly6c1	34.97	13.45	2.6	1.4833	8.12e-10	9.4e-08
H2-Oa	43.905	16.97	2.58721	1.47109	4.06e-12	7.18e-10
Syngr2	366.05	141.55	2.58601	1.46594	5.71e-10	7.06e-08
Ncald	19.33	7.535	2.56536	1.61373	5.35e-07	3.39e-05
H2-DMb1	41.425	16.175	2.56105	1.36535	6.78e-09	6.69e-07
Il22	44536.6	17423.7	2.55609	1.46773	0.000177499	0.0045355
Prf1	122.39	48.105	2.54423	1.4767	0.000138247	0.00369579
Rplp2-ps1	6.83	2.685	2.54376	1.43202	0.0181543	0.139861
Epb4.9	5.18	2.04	2.53922	1.36301	0.00181035	0.0269436
Ly6a	2030.41	801.42	2.53352	1.44282	3.24e-08	2.73e-06
Gramd4	8.075	3.19	2.53135	1.47744	2.35e-07	1.67e-05
App	11.94	4.72	2.52966	1.44022	2.7e-08	2.37e-06
Chst15	7.95	3.155	2.51981	1.39459	4.79e-07	3.09e-05
Hist1h2bc	55.38	21.985	2.51899	1.435	1.18e-10	1.69e-08
Klrg1	10.94	4.375	2.50057	1.42002	6.16e-07	3.81e-05
Cd79b	27.19	10.91	2.49221	1.42313	2.92e-08	2.51e-06
Lst1	19.14	7.685	2.49057	1.39568	0.00136644	0.0222352
Nos2	36.67	14.835	2.47186	1.41698	5.83e-09	5.93e-07
Avpi1	146.025	59.125	2.46977	1.39201	6.87e-10	8.1e-08
Dll1	62.205	25.35	2.45385	1.52455	8.97e-07	5.24e-05
Bcl2a1a	5.085	2.085	2.43885	1.38609	0.00488063	0.0556505
Swap70	64.195	26.33	2.43809	1.38614	3.15e-11	4.72e-09
Zfc3h1	6.06	2.495	2.42886	0.995137	0.00453817	0.0528346
Med14	14.31	5.9	2.42542	1.15071	0.000112362	0.00314243
Hnrpll	12.95	5.34	2.42509	1.38372	8.04e-08	6.3e-06
Rhob	17.285	7.165	2.41242	1.38	6.53e-07	4e-05
Basp1	10.525	4.385	2.40023	1.3646	9.17e-08	7.07e-06
Tlcd1	6.66	2.775	2.4	0.801591	0.0112939	0.100853
Lgmn	10.27	4.29	2.39394	1.36944	3.07e-07	2.11e-05
Stat1	132.45	55.39	2.39123	1.34558	4.37e-07	2.86e-05
Ifitm3	47.485	19.93	2.38259	1.37588	6.86e-05	0.00211334
1300014I06Rik	224.535	94.615	2.37314	1.32084	4.46e-09	4.58e-07
Traf3	30.585	12.925	2.36634	0.939033	6.09e-06	0.000276657
Mrpl38	57.03	24.13	2.36345	1.53724	1.58e-13	3.54e-11
Iltifb	20.175	8.59	2.34866	1.34633	6.17e-06	0.000279551
Uap1	70.64	30.13	2.34451	1.3079	1.7e-06	9.21e-05
Igfbp4	25.7	11.02	2.33212	1.38385	1.6e-05	0.00062458
Ccr6	68.28	29.45	2.31851	1.36357	1.94e-10	2.56e-08
Hmgn3	60.415	26.09	2.31564	1.24046	3.74e-06	0.000180108
Itga4	21.315	9.22	2.31182	1.48896	0.000519261	0.0106231
Cd68	7.165	3.105	2.30757	1.48379	0.000981521	0.0175666
Ier3	27.8	12.075	2.30228	1.30653	2.39e-07	1.69e-05
Mnda	13.965	6.075	2.29877	1.32322	0.000193872	0.00485634
Med7	19.995	8.73	2.29038	1.29372	8.93e-07	5.24e-05
C1qtnf6	33.89	14.91	2.27297	1.28627	1.63e-06	8.97e-05
Ifitm1	206.76	91.085	2.26997	1.2872	0.000452339	0.00946712
Ctsh	205.705	90.965	2.26136	1.27591	1.79e-09	1.92e-07
Rab27a	101.745	45.205	2.25075	1.2551	3.99e-06	0.000190054
Hk3	36.34	16.15	2.25015	1.2352	2.74e-08	2.39e-06
Cd82	2712.86	1213.56	2.23547	1.26392	1.21e-05	0.000493104
Lilrb4	1586.3	711.24	2.23032	1.28456	4.96e-06	0.000229624
Gramd3	10.79	4.87	2.21561	1.29176	7.64e-07	4.57e-05
Ramp3	673.545	304.855	2.20939	1.23685	1.17e-06	6.61e-05
Vegfa	15.735	7.14	2.20378	1.2176	3.45e-06	0.000167404
Apex1	53.42	24.255	2.20243	1.26878	2.56e-09	2.71e-07
Gm10130	18.76	8.54	2.19672	1.24117	2.86e-06	0.000142141
Rab32	9.695	4.415	2.19592	1.22824	3.9e-06	0.000186563
Aebp2	49.995	22.83	2.18988	1.02263	0.00012542	0.00343219
Adam9	20.105	9.22	2.18059	1.2241	6.6e-09	6.61e-07
Ddit4	63.435	29.095	2.18027	1.21764	7.96e-08	6.29e-06
Mtmr7	8.175	3.75	2.18	1.21375	1.7e-06	9.21e-05
Ctdnep1	10.975	5.06	2.16897	1.27257	0.000206451	0.00504651
2310007L24Rik	178.97	82.895	2.159	1.20356	4.39e-08	3.6e-06
Ly86	25.195	11.72	2.14974	1.20267	4.43e-07	2.89e-05
Adam8	122.235	57.52	2.12509	1.19707	7.79e-08	6.19e-06
1110008F13Rik	18.8	8.875	2.11831	0.995745	0.000621496	0.0122733
Slc30a9	46.96	22.27	2.10867	1.19301	8.45e-07	4.98e-05
Slc15a4	30.325	14.425	2.10225	1.20227	2.93e-06	0.000144419
Blk	32.665	15.58	2.0966	1.16773	1.64e-08	1.48e-06
Scn5a	5.28	2.525	2.09109	0.928823	0.0115955	0.102968
Strn4	38.935	18.65	2.08767	1.21219	6.41e-07	3.94e-05
Fdx1	115.395	55.565	2.07676	1.20967	8.94e-08	6.93e-06
Mmp23	40.315	19.415	2.07649	1.19399	7.42e-08	5.94e-06
Rnf145	44.885	21.65	2.07321	0.92802	1.89e-05	0.000715065
Tox2	22.47	10.865	2.06811	1.0461	5.68e-06	0.000260159
Bst2	447.785	216.535	2.06796	1.13687	4.2e-06	0.000199369
Susd2	105.78	51.16	2.06763	1.13957	2.06e-06	0.000107052
Trex1	112.085	54.265	2.06551	1.15118	4.11e-08	3.4e-06
Slc39a14	15.61	7.56	2.06481	0.870593	8.94e-05	0.0026266
BC021614	43.59	21.205	2.05565	1.12313	0.000114804	0.00319667
Cryaa	157	76.545	2.05108	1.14033	2.07e-07	1.49e-05
Wrnip1	5.025	2.455	2.04684	1.15012	0.0012561	0.0208389
Zfp617	14.015	6.85	2.04599	1.08532	0.000152483	0.00398428
Usp2	13.81	6.79	2.03387	1.10674	1.58e-06	8.72e-05
Rwdd1	123.765	60.88	2.03293	1.15882	1.37e-08	1.27e-06
Ahcyl2	39.07	19.22	2.03278	0.751646	0.000313847	0.00715717
Tnip1	226.135	111.31	2.03158	1.15215	2.53e-06	0.000127982
Extl1	5.035	2.485	2.02616	0.921556	0.000320501	0.00721649
Stab1	12.415	6.14	2.02199	1.46318	1.3e-11	2.06e-09
Mvp	72.48	35.905	2.01866	1.11417	5.05e-08	4.09e-06
Cst7	72.465	35.93	2.01684	1.12355	2.22e-06	0.000114751
Arl4c	6.15	3.055	2.01309	1.09779	2.36e-05	0.000875152
Rab24	9.105	4.525	2.01215	1.13006	0.0014665	0.0233487
Gbp3	11.715	5.83	2.00943	0.957554	0.000359454	0.00787272
Slc41a1	81.62	40.685	2.00614	1.05085	0.000368025	0.00797805
Bzw2	31.735	15.83	2.00474	1.09112	6.2e-06	0.000279753
Rnf149	7.175	3.585	2.00139	1.15001	2.44e-05	0.000897952
Pdgfa	23.4	11.715	1.99744	1.2852	4.63e-05	0.00154605
Notch2	47.84	24	1.99333	1.08521	0.000148202	0.00391259
Ifit1	14.25	7.155	1.99161	1.10724	2.07e-05	0.000773396
Uba5	12.255	6.16	1.98945	1.02932	0.00018089	0.00460885
Rhoc	334.64	168.28	1.98859	1.1017	5.96e-07	3.71e-05
Lta	199.145	100.945	1.97281	1.0923	8.38e-06	0.000359132
Apaf1	33.825	17.185	1.96829	1.08191	3.21e-05	0.00114272
Dscam	6.395	3.26	1.96166	1.07649	7.23e-07	4.38e-05
Sbno2	38.47	19.615	1.96125	1.07448	1.26e-06	7.05e-05
Dennd3	22.92	11.7	1.95897	1.10951	7.4e-07	4.46e-05
Mdm1	10.32	5.27	1.95825	1.0494	3.61e-05	0.00126078
Prnp	7.685	3.94	1.95051	1.02347	0.00407981	0.0493442
Tmem104	22.4	11.485	1.95037	1.12802	3.16e-06	0.000153855
Gpx3	5.555	2.85	1.94912	1.06224	0.00313816	0.0406286
Marveld1	8.18	4.2	1.94762	1.0431	0.00111342	0.0192504
Ktn1	21.38	10.995	1.94452	1.05866	5.06e-07	3.22e-05
Dph5	36.97	19.09	1.93662	1.06983	1.83e-06	9.64e-05
Mapk10	22.97	11.895	1.93106	0.995247	5.75e-05	0.00183957
Ddx10	60.55	31.38	1.92957	1.06177	1.28e-05	0.000518121
Pgs1	46.615	24.165	1.92903	1.04598	2.44e-06	0.000124147
Egr2	7.345	3.81	1.92782	1.21559	1.53e-05	0.000603093
6230427J02Rik	12.2	6.33	1.92733	1.04502	0.000311387	0.00712663
Agpat4	20.6	10.7	1.92523	1.03366	1.8e-06	9.58e-05
Jak2	32.125	16.705	1.92308	1.04443	9.86e-07	5.68e-05
Stt3b	33.655	17.505	1.92259	1.04048	3.1e-06	0.000151481
Fth1	4188.92	2179.76	1.92173	1.04015	0.000223933	0.00541738
Klhl8	9.11	4.75	1.91789	1.20338	9.76e-07	5.67e-05
Lrrc49	7.07	3.69	1.91599	0.885152	0.00288809	0.0382423
Lhpp	11.62	6.065	1.91591	0.932196	0.00115668	0.0197567
Rcl1	27.67	14.465	1.91289	1.03449	4.94e-07	3.18e-05
Eps8l1	7.18	3.76	1.90957	1.28877	0.0192812	0.146392
Tmpo	12.04	6.31	1.90808	1.13409	1.29e-06	7.2e-05
Uck2	41.16	21.58	1.90732	1.02371	4.35e-06	0.000204095
Cyth3	12.745	6.695	1.90366	1.01118	0.000334315	0.00745037
Ppm1d	35.215	18.51	1.90249	1.10666	3.35e-07	2.27e-05
Tmem55b	8.11	4.275	1.89708	1.03413	7.23e-05	0.00218533
Tctex1d2	13.725	7.24	1.89572	1.01593	0.00107113	0.0187801
Gmppb	22.295	11.795	1.89021	1.06781	5.24e-05	0.00170468
St3gal1	8.545	4.525	1.8884	1.0042	0.000101145	0.00290536
Slc2a6	254.955	135.13	1.88674	0.985165	2.63e-05	0.00095493
Sfmbt1	15.33	8.135	1.88445	1.05508	6.81e-07	4.15e-05
Rarg	6.615	3.53	1.87394	1.10073	5.99e-05	0.00188615
C2	7.625	4.07	1.87346	0.961138	0.0176616	0.13745
Tiam1	8.07	4.315	1.87022	0.558573	0.0444	0.245434
Ube2m	6.735	3.61	1.86565	0.810611	0.044869	0.247168
Trps1	9.69	5.205	1.86167	0.955961	0.000961701	0.017383
0610007L01Rik	27.55	14.805	1.86086	0.786006	0.000229328	0.00553737
Trf	12.46	6.73	1.85141	0.990444	2.97e-05	0.00105911
Cish	143.665	77.705	1.84885	0.979651	4.43e-05	0.0014915
Cited2	23.035	12.48	1.84575	0.919116	0.00168021	0.0255599
Rpl23a-ps3	25.78	13.975	1.84472	0.988743	0.0073554	0.0740487
Gm166	6.7	3.635	1.84319	0.978893	0.000882558	0.0163706
Clptm1l	17.91	9.72	1.84259	0.984022	6.71e-06	0.000297581
Ube2l6	6.89	3.74	1.84225	1.07508	0.0034646	0.0436582
Ifitm2	643.565	349.36	1.84213	0.997571	0.00033408	0.00745037
Olfr524	6.585	3.575	1.84196	0.993587	0.0125575	0.10863
Zbtb42	7.005	3.805	1.841	0.990081	5.23e-05	0.00170468
Ecm1	228.83	124.425	1.8391	1.01682	0.00345932	0.0436582
Aldh2	10.65	5.795	1.83779	0.873273	0.000783655	0.0147953
43348	6.625	3.605	1.83773	0.976547	0.00339083	0.0430621
Dennd5a	26.775	14.575	1.83705	1.30278	1.17e-09	1.32e-07
Ints12	40.835	22.255	1.83487	0.907644	1.38e-05	0.000550122
Gm12184	5.375	2.93	1.83447	1.00384	0.0196407	0.148061
Vav2	13.675	7.46	1.83311	1.07692	1.65e-06	9.02e-05
Bud13	8.335	4.56	1.82785	0.916495	0.00096995	0.0174618
Epb4.1l2	19.655	10.77	1.82498	0.920262	0.000205313	0.00503392
Cnp	76.97	42.235	1.82242	0.957908	5.92e-05	0.0018751
Gzmb	962.265	528.465	1.82087	0.985637	0.00346521	0.0436582
Tmem176a	1587.15	871.835	1.82047	0.953373	0.00040984	0.00876507
Cyb5	590.54	324.57	1.81945	0.964826	9.4e-06	0.000397269
Hist1h1e	17.16	9.435	1.81876	0.961066	0.0106263	0.0966546
Socs1	114.645	63.075	1.8176	0.974049	6.36e-05	0.00197852
5930434B04Rik	55.485	30.535	1.8171	0.757875	0.000362333	0.00791201
C130026I21Rik	14.14	7.785	1.81631	0.954773	0.00617026	0.0657703
Rtcd1	37.395	20.595	1.81573	0.880465	7.32e-05	0.00220821
Cars	37.125	20.46	1.81452	0.837713	9.01e-05	0.00263713
Hif1a	84.49	46.595	1.81328	1.08331	3.12e-07	2.13e-05
Iars2	21.325	11.77	1.81181	0.827612	0.00190426	0.0279813
Relb	121.48	67.125	1.80976	0.93276	9.01e-05	0.00263713
Foxs1	30.54	16.885	1.80871	0.947352	6.01e-05	0.00188615
Rpl9-ps6	12.395	6.855	1.80817	0.957041	0.0400507	0.230825
2810021B07Rik	6.21	3.435	1.80786	1.1537	0.000828946	0.0155123
Ramp1	39.06	21.625	1.80624	0.90079	2.25e-05	0.000838998
Mapkapk3	146.435	81.105	1.8055	0.908337	6.94e-05	0.00213438
Tnfsf11	626.71	347.125	1.80543	0.926699	0.0112062	0.100294
Il1rl2	18.505	10.275	1.80097	0.94685	1.91e-05	0.000718319
Myo1g	194.16	107.95	1.79861	0.990082	1.2e-05	0.000489892
Gtpbp4	37.82	21.055	1.79625	0.931438	0.000206619	0.00504651
Nr2f6	8.735	4.865	1.79548	0.662975	0.0380209	0.223575
Plaur	7.665	4.28	1.79089	0.944219	0.00293887	0.0388171
Nampt	15.455	8.63	1.79085	0.928062	0.000153347	0.00399866
Slc39a4	32.57	18.23	1.78662	0.933839	6.32e-06	0.000284214
Mrpl44	9.665	5.41	1.78651	0.9348	0.00124045	0.0206337
Pex16	95.705	53.615	1.78504	0.936777	8.51e-06	0.000363588
Zfp467	8.26	4.63	1.78402	0.839	0.0156979	0.126749
Ripk2	27.295	15.375	1.77528	0.903335	1.68e-05	0.000649678
Zfand5	113.255	63.87	1.77321	0.963996	5.9e-06	0.00026898
Csnk1g3	5.98	3.375	1.77185	0.917948	0.000423562	0.00901309
Batf3	56.43	31.86	1.77119	0.933089	5.82e-05	0.00185637
Stx11	104.815	59.185	1.77097	0.931682	1.75e-05	0.000668426
Stat5a	63.025	35.595	1.77061	0.893662	2.56e-05	0.000934352
Ccdc41	6.86	3.875	1.77032	0.913594	0.000755494	0.0143917
Fem1b	7.665	4.33	1.77021	0.914973	7.19e-05	0.00217721
Plod2	8.72	4.93	1.76876	0.946348	0.000121702	0.00334484
Casp3	28.81	16.29	1.76857	0.914596	6.53e-05	0.00202307
Sdhaf1	85.02	48.08	1.7683	0.922088	4.57e-06	0.000212784
Ppp1r16a	33.215	18.815	1.76535	0.931599	1.05e-05	0.000435418
Sh3tc1	6.045	3.425	1.76496	0.898324	0.000805851	0.0151918
X99384	6.785	3.845	1.76463	0.91136	0.000204336	0.00501965
1500011H22Rik	28.255	16.055	1.75989	0.903305	0.000555834	0.0112092
C8g	9.565	5.45	1.75505	0.902098	0.00935638	0.088389
Impa2	7.955	4.54	1.7522	0.898146	0.00408713	0.0493442
Plscr1	740.705	422.82	1.75182	0.918281	0.000623067	0.0122733
Mt1	12.81	7.315	1.7512	0.899689	0.0348213	0.212213
Gorab	5.15	2.945	1.74873	0.906294	0.00165793	0.0253267
Ggta1	50.345	28.805	1.74779	0.938666	6.92e-06	0.000305703
Il17f	82.795	47.5	1.74305	0.911733	7.78e-05	0.0023344
Apoe	7.54	4.34	1.73733	1.07546	0.00452365	0.0527236
Plscr3	10.295	5.935	1.73463	0.798205	0.00191357	0.0280581
Sema4b	28.54	16.48	1.7318	0.830495	0.000253943	0.00598411
Sh3bp1	70.53	40.815	1.72804	0.895096	0.00035601	0.00781073
Pde6d	68.82	39.895	1.72503	0.884939	1.04e-05	0.000431318
Flnb	6.895	4.005	1.7216	0.864702	0.00294979	0.0388171
Rnf19b	42.28	24.65	1.71521	0.810825	0.000344472	0.0075969
8430427H17Rik	9.86	5.75	1.71478	1.59468	1.15e-06	6.53e-05
Slco3a1	11.015	6.425	1.7144	0.756099	0.00120807	0.0203073
Tmem120b	8.515	4.97	1.71328	0.886568	0.00575299	0.0628385
Elovl6	11.205	6.56	1.70808	0.858862	0.000892604	0.0165093
Ccdc21	209.7	122.93	1.70585	0.750382	0.000459993	0.0095644
Nox1	5.105	2.995	1.70451	0.944374	0.00141688	0.0227649
Dnajb12	14.36	8.43	1.70344	0.736995	0.00653198	0.0681866
Pabpc4	7.79	4.58	1.70087	0.876243	0.00452422	0.0527236
Niacr1	7.225	4.255	1.698	0.865504	0.00191391	0.0280581
Qprt	6.625	3.91	1.69437	0.801596	0.00522515	0.058427
2810432D09Rik	18.82	11.11	1.69397	0.86089	0.00107664	0.018819
Nelf	29.71	17.555	1.6924	0.702716	0.0022329	0.0314659
2010106G01Rik	165.635	97.905	1.69179	0.882264	0.000117076	0.00324574
Slc35a3	5.105	3.02	1.6904	0.635858	0.00847062	0.0822814
Zbtb46	71.39	42.26	1.6893	0.868671	0.00014103	0.003731
Abcc1	18.52	10.985	1.68594	0.915631	0.00173845	0.0261956
Edf1	299.32	177.685	1.68455	0.837198	7e-05	0.00214185
Rgs12	18.05	10.725	1.68298	0.945543	1.34e-05	0.000538096
AF085738	16	9.51	1.68244	0.85365	0.000739749	0.0141554
Setd7	11.14	6.625	1.68151	0.825261	0.00016474	0.00424356
Zfp622	15.955	9.49	1.68124	0.857549	0.000106461	0.0030068
Txnrd1	93.175	55.44	1.68065	0.859617	0.000132611	0.00358276
Sec61g	14.335	8.53	1.68054	0.851536	0.0107333	0.0974888
Mcart1	69.415	41.415	1.67608	0.847895	5.17e-05	0.00169264
Adrbk1	27.33	16.325	1.67412	0.748627	0.00445737	0.0522374
Zbtb17	33.82	20.24	1.67095	0.770162	0.000490052	0.0101068
Ptov1	9.31	5.585	1.66697	1.03975	0.00163402	0.0251426
Slc25a3	1448.79	869.99	1.66529	0.813823	0.00596168	0.0644296
2410127L17Rik	8.725	5.24	1.66508	0.825037	0.00327768	0.0419181
Crlf2	26.085	15.67	1.66465	0.816117	0.00122241	0.0204943
St6galnac6	22.92	13.79	1.66207	0.831601	0.000209924	0.00511741
Fau	26.41	15.92	1.65892	0.838278	0.0168044	0.132406
Fancl	34.295	20.675	1.65877	0.832507	0.000395238	0.00848129
Rad23b	20.84	12.565	1.65858	0.812315	0.000137483	0.0036831
Ring1	5.065	3.055	1.65794	0.942758	0.00644155	0.0676264
Tank	78.685	47.535	1.65531	0.900494	1.54e-05	0.000605611
Flna	86.94	52.585	1.65332	0.802758	0.00139341	0.0225874
Spr	41.055	24.84	1.65278	0.850469	0.000535101	0.0108772
Csrp1	36.05	21.82	1.65215	0.828052	0.000285983	0.00664076
Akap13	205.215	124.265	1.65143	0.647142	0.0119436	0.104816
Plekha2	112.2	67.945	1.65134	0.840116	0.000235023	0.00565343
Thy1	268.28	162.805	1.64786	0.82647	0.00107637	0.018819
Phax	34.355	20.88	1.64535	0.85399	7.17e-05	0.00217719
5830411N06Rik	44.195	26.955	1.63958	0.801868	0.000293042	0.00676763
Adssl1	17.905	10.93	1.63815	0.809213	0.000317625	0.0072046
Lif	28.295	17.285	1.63697	0.798445	0.000168744	0.00432917
Slc25a25	38.425	23.475	1.63685	0.813746	0.000166203	0.00427259
Vwa5a	41.285	25.235	1.63602	0.691291	0.00311365	0.0404711
Coq2	6.81	4.175	1.63114	0.835001	0.00697386	0.071473
AW011738	52.91	32.46	1.63001	0.811395	0.000150932	0.00396702
D030056L22Rik	6.15	3.775	1.62914	0.815012	0.00919591	0.0872617
Atp8b4	9.76	6	1.62667	0.566559	0.0139404	0.11709
Klc1	50.65	31.14	1.62653	0.761464	0.000239832	0.00574207
Ppdpf	222.495	136.825	1.62613	0.770937	0.000762674	0.0144635
Zbed3	11.475	7.06	1.62535	0.787172	0.00544164	0.060213
Fam3c	29.505	18.185	1.62249	0.750007	0.000351232	0.00771921
Anxa2	362.415	223.555	1.62114	0.794682	0.0013581	0.0221677
Urgcp	18.105	11.17	1.62086	0.733707	0.000240061	0.00574207
Cxcr5	71.865	44.365	1.61986	0.794307	9.53e-05	0.00275694
Lrrc8d	29.41	18.165	1.61905	0.706862	0.000711619	0.0136995
Psma6	108.03	66.74	1.61867	0.815766	7.06e-05	0.00215539
Sgpl1	54.365	33.695	1.61344	0.789393	0.000319359	0.00721649
Satb1	20.445	12.675	1.61302	0.786934	0.000243867	0.00580039
Sestd1	23.195	14.38	1.613	0.675687	0.00997754	0.0924048
Ltb	632.195	392.985	1.6087	0.782891	0.000847488	0.0158127
Limd2	198.375	123.405	1.60751	0.752184	0.000313462	0.00715717
Cysltr1	10.16	6.335	1.60379	0.650689	0.00687388	0.0707688
Tnfaip2	6.615	4.125	1.60364	0.80362	0.0152443	0.124036
Tmtc2	7.605	4.745	1.60274	0.701787	0.0054511	0.0602484
Pvr	11.365	7.095	1.60183	0.676263	0.0046866	0.0542155
Traf1	700.12	437.54	1.60013	0.751572	0.00296239	0.0389426
Pgcp	7.765	4.855	1.59938	0.769694	0.00668036	0.0694507
Tgtp1	81.85	51.18	1.59926	0.724113	0.00196436	0.0285674
Cntn1	33.645	21.04	1.5991	0.771797	0.000330275	0.00739922
Kmo	7.755	4.85	1.59897	1.00084	7.09e-05	0.00215699
Asb8	14.785	9.265	1.59579	0.738468	0.00119621	0.0201881
Atp10a	12.54	7.895	1.58835	0.767598	0.000128942	0.00351346
Gm9766	6.27	3.955	1.58534	0.753119	0.0330688	0.206007
Znrf1	21.685	13.68	1.58516	0.53524	0.0215993	0.157869
Lars2	129.055	81.44	1.58466	0.741124	0.0314245	0.199938
Pink1	12.89	8.135	1.58451	0.872783	0.000316063	0.00718196
Maged2	5.695	3.595	1.58414	0.803578	0.00594968	0.0644296
Fam108b	12.705	8.04	1.58022	0.753948	0.00118026	0.0199984
Hook2	7.045	4.46	1.5796	0.739186	0.00429248	0.051144
Nat9	32.665	20.695	1.5784	0.726535	0.00147952	0.0235042
Birc2	110.81	70.295	1.57636	0.751761	0.000746248	0.0142583
Camk1	18.155	11.525	1.57527	0.787386	0.00345131	0.0436559
Cox4nb	6.24	3.965	1.57377	0.739416	0.00783564	0.0774736
Rtp4	11.855	7.54	1.57228	0.758896	0.00287574	0.0381186
Ctss	160.025	101.795	1.57203	0.751249	0.000294334	0.00678514
Cdc14a	40.705	25.895	1.57193	0.741004	0.00595633	0.0644296
Sipa1l1	22.18	14.115	1.57138	0.69602	0.00218805	0.0309366
Lpcat1	9.035	5.75	1.5713	0.950108	0.000104309	0.00297034
Xlr4a	232.28	147.955	1.56994	0.764915	0.000246377	0.00583826
Fmnl1	42.925	27.37	1.56832	0.85587	0.00625413	0.0662646
Cdk6	12.38	7.895	1.56808	0.74392	0.000429475	0.00909329
Gtf3c1	14.16	9.035	1.56724	0.731363	0.00513345	0.0578076
Ostf1	492.455	314.58	1.56544	0.735226	0.00285495	0.0378824
Rbm17	67.285	42.995	1.56495	0.726993	0.00133325	0.0218348
Cerk	10.465	6.69	1.56428	0.780933	0.000989718	0.0176451
Nfkb2	163.795	104.87	1.56189	0.73511	0.00153868	0.0242024
Ikbke	27.86	17.84	1.56166	0.697416	0.000591696	0.0117646
Gatsl3	12.78	8.19	1.56044	0.730542	0.0117398	0.103743
Hs6st2	7.215	4.63	1.55832	0.550953	0.0402732	0.231471
Plekhf2	15.2	9.755	1.55818	0.616287	0.00325319	0.0416886
Gp49a	1967.78	1263.32	1.55762	0.751727	0.0195903	0.147774
Socs3	432.035	277.425	1.5573	0.740256	0.0029489	0.0388171
Zfp706	42.715	27.46	1.55554	0.73752	0.000303351	0.00697488
Hsf2	7.33	4.715	1.55461	0.734353	0.00329958	0.0420292
Dusp16	15.975	10.285	1.55323	0.786031	0.001154	0.0197375
Armc10	19.19	12.36	1.55259	0.654998	0.00218489	0.0309263
Fah	27.02	17.42	1.55109	0.605883	0.00601747	0.0646726
Gpr146	16.54	10.67	1.55014	0.735294	0.000425761	0.00904475
Rab21	5.65	3.645	1.55007	0.719947	0.0324061	0.203638
Tlr12	6.82	4.4	1.55	0.727765	0.0026629	0.0362047
Rest	46.12	29.79	1.54817	0.678498	0.0125788	0.10874
Cdk16	9.52	6.15	1.54797	0.738625	0.00924033	0.0875527
Setd5	30.37	19.63	1.54712	0.584022	0.00904777	0.0862419
Ash2l	7.83	5.075	1.54286	0.674125	0.0137889	0.116047
Tspan13	118.675	76.955	1.54214	0.763877	0.00046422	0.00963655
Prdx4	16.02	10.39	1.54187	0.717625	0.00742057	0.0745136
Pcgf5	21.585	14.005	1.54124	0.717874	0.00313854	0.0406286
Gpx4	782.585	508.365	1.53942	0.74661	0.00118658	0.0200788
H2-DMa	46.4	30.15	1.53897	0.77308	0.000271435	0.00632602
Stx6	50.475	32.84	1.537	0.717966	0.000522672	0.0106586
Gdpd5	61.845	40.3	1.53462	0.716366	0.000578364	0.0116267
Lonp1	10.7	6.98	1.53295	0.724726	0.00146789	0.0233487
Specc1l	18.57	12.115	1.53281	0.708222	0.00177291	0.0266355
Ube2d1	20.36	13.3	1.53083	0.677402	0.0269453	0.180653
Ehd1	233.62	152.695	1.52998	0.663108	0.00402129	0.0488739
Oasl1	5.27	3.445	1.52975	0.890638	0.00882581	0.0845696
Igsf8	45.12	29.495	1.52975	0.791043	0.0167205	0.132319
Tap1	93.925	61.42	1.52923	0.671128	0.00140452	0.0226747
Pex13	33.2	21.725	1.52819	0.454243	0.0347073	0.211924
Cxxc5	23.395	15.33	1.52609	0.703256	0.00131475	0.0216152
Klhdc2	21.865	14.34	1.52476	0.733155	0.000411639	0.00878878
Cdc34	12.28	8.055	1.52452	0.698152	0.0206756	0.153241
Tm9sf2	140.41	92.115	1.52429	0.714885	0.00115002	0.0197169
Slmo2	61.13	40.11	1.52406	0.696085	0.00140995	0.0226821
Nup62	76.505	50.22	1.5234	0.741554	0.000479178	0.00989861
Usp33	5.48	3.6	1.52222	0.661957	0.00699028	0.0715242
Hat1	75.11	49.35	1.52199	0.705949	0.00114562	0.0196734
Bmp2	27.54	18.095	1.52197	0.704798	0.00211185	0.0301269
Il17re	28.44	18.69	1.52167	0.628084	0.00472993	0.0545185
Cnnm2	39.77	26.14	1.52142	0.714802	0.000657797	0.0128776
Fbxl17	6.07	3.99	1.5213	0.772616	0.0135483	0.114858
Zfyve20	6.51	4.28	1.52103	0.634894	0.00682052	0.0704474
Zhx2	28.575	18.815	1.51874	0.912049	0.00401865	0.0488739
Zranb1	7.205	4.755	1.51525	0.548848	0.0175562	0.136721
Arfgap3	9.86	6.51	1.51459	0.694766	0.00329347	0.0419933
Pigc	23.605	15.6	1.51314	0.644638	0.00649431	0.0679048
Fam129a	72.645	48.045	1.51202	0.630131	0.0076089	0.0756431
43164	15.35	10.155	1.51157	0.701323	0.0201976	0.150653
Vps37c	54.28	35.93	1.51072	0.695329	0.000813312	0.0152421
Osbpl9	298.265	197.49	1.51028	0.728893	0.00160938	0.0249748
Baz2b	19.44	12.875	1.5099	0.701459	0.00273346	0.0368857
Slc35b1	64.555	42.775	1.50918	0.655079	0.00117912	0.0199984
Cyba	887.735	589.115	1.5069	0.695097	0.00392714	0.048097
Pglyrp1	38.25	25.41	1.50531	0.701617	0.0068706	0.0707688
Iah1	20.3	13.505	1.50315	0.678176	0.0113893	0.101491
Asf1a	9.965	6.63	1.50302	0.683661	0.00362134	0.0450455
Hmga1	23.48	15.64	1.50128	0.638546	0.00463158	0.0536277
Ube3a	8.34	5.56	1.5	0.690921	0.00109284	0.0189606

## Sheet: genes downregulated≥1.5 fold
gene_short_name	a-DR3	PBS	fold change	logFC	PValue	FDR
Dock10	22.735	34.11	0.66652	-0.471697	0.0224228	0.162068
Rdm1	11.615	17.465	0.665044	-0.5958	0.025468	0.174143
Rusc1	22.84	34.39	0.664147	-0.488267	0.0164737	0.130772
Dedd2	31.005	46.685	0.664132	-0.48574	0.0181572	0.139861
Ctdsp1	8.595	12.945	0.663963	-0.509893	0.0199095	0.149116
Slc38a2	52.875	79.645	0.663883	-0.497391	0.0356588	0.215153
Dnmt1	4.695	7.075	0.663604	-0.4891	0.0227185	0.163237
Aaas	14.06	21.19	0.663521	-0.483746	0.0312263	0.199524
Ppp1r14c	14.845	22.39	0.663019	-0.490708	0.0137864	0.116047
Rasa3	13.695	20.66	0.662875	-0.523539	0.0100596	0.092894
Aldh9a1	18.085	27.285	0.662818	-0.49041	0.0151077	0.123393
Hist2h4	9.645	14.555	0.662659	-0.495397	0.0317906	0.201262
Taf8	11.98	18.08	0.662611	-0.506086	0.0300121	0.194267
Ppan	14.08	21.25	0.662588	-0.476418	0.0345966	0.211553
Pcyt2	24.38	36.805	0.66241	-0.475772	0.0219996	0.160152
Hdac4	5.38	8.125	0.662154	-0.498213	0.0418089	0.237257
2210404J11Rik	7.405	11.19	0.661752	-0.553474	0.0167728	0.132403
Eefsec	9.095	13.75	0.661455	-0.505423	0.0322036	0.202766
Rpp14	5.65	8.545	0.661205	-0.494884	0.0352245	0.21385
Wrn	3.58	5.415	0.661127	-0.498725	0.0201146	0.15021
Ahnak	30.345	45.9	0.661111	-0.590175	0.00948624	0.0890866
2610018G03Rik	11.84	17.91	0.661083	-0.53136	0.00757771	0.0755693
Tob1	36.38	55.035	0.661034	-0.494693	0.0151442	0.123558
Hadh	14.245	21.57	0.660408	-0.494358	0.0186935	0.143126
Mmd	14.32	21.69	0.660212	-0.545933	0.0116849	0.103545
Flt3l	20.92	31.73	0.659313	-0.546229	0.0127737	0.109652
Mtfr1	12.98	19.69	0.659218	-0.462893	0.0328762	0.205136
9930111J21Rik1	14.275	21.66	0.659049	-0.587886	0.00328986	0.0419894
Rorc	112.41	170.595	0.658929	-0.483169	0.0310076	0.198877
Zfp740	3.94	5.98	0.658863	-0.535061	0.0293669	0.192041
Rin3	32.88	49.925	0.658588	-0.576639	0.00942429	0.0888985
Hipk1	21.28	32.315	0.658518	-0.456797	0.027391	0.182966
Tmco4	4.365	6.63	0.658371	-0.532011	0.0444819	0.245461
Snx2	32.28	49.065	0.657903	-0.499058	0.0177607	0.137922
Cdk4	73.75	112.13	0.657719	-0.57527	0.00511587	0.0576611
Carhsp1	23.175	35.265	0.657167	-0.494648	0.030954	0.198733
D8Ertd738e	241.065	366.89	0.65705	-0.502853	0.016906	0.133124
Uba6	3.675	5.595	0.656836	-0.520463	0.0227982	0.163717
Cyb5d1	17.14	26.105	0.656579	-0.498891	0.0395538	0.228991
Rad9	16.595	25.28	0.656448	-0.496798	0.0296439	0.193049
Ccdc28a	8.215	12.515	0.656412	-0.626292	0.0240483	0.168789
Ankrd44	13.43	20.46	0.656403	-0.513736	0.019397	0.146833
Parp1	33.235	50.635	0.656364	-0.503572	0.0146332	0.121071
Sp4	10.655	16.235	0.656298	-0.506138	0.0125971	0.108751
Acot2	9.055	13.8	0.656159	-0.499789	0.0365825	0.218141
Nr2c2ap	16.31	24.885	0.655415	-0.513972	0.0274199	0.183063
Znrd1	86.87	132.56	0.655326	-0.53286	0.00837442	0.0816586
Polr3e	3.515	5.365	0.655172	-0.501099	0.0419114	0.23737
Zbtb7b	4.075	6.22	0.655145	-0.543847	0.0354242	0.214454
2310014H01Rik	23.635	36.08	0.655072	-0.476367	0.0180529	0.13948
Arhgap26	58.98	90.095	0.654642	-0.78698	0.000200297	0.00497809
Dph1	6.975	10.655	0.654622	-0.538479	0.023172	0.165375
Orc5	6.19	9.46	0.654334	-0.622888	0.0127301	0.109527
Tsc22d3	112.445	171.925	0.654035	-0.52477	0.0373476	0.221871
Mrps5	38.95	59.615	0.653359	-0.534316	0.0104529	0.0956206
Lysmd3	14.96	22.905	0.653133	-0.514761	0.0105421	0.096233
Atxn1	10.48	16.075	0.651944	-0.506495	0.0254498	0.174112
L1cam	5.84	8.96	0.651786	-0.803027	0.00195793	0.0285065
Rbm19	5.835	8.955	0.651591	-0.554287	0.0200906	0.150119
Hltf	9.9	15.195	0.65153	-0.49574	0.0174942	0.136322
Ubac2	53.535	82.17	0.651515	-0.505309	0.0405557	0.232464
Stk38	18.505	28.405	0.65147	-0.56162	0.00479186	0.0550329
Aoah	3.445	5.29	0.651229	-0.628328	0.0375738	0.222553
Rnf130	14.63	22.47	0.65109	-0.566659	0.0109082	0.0987244
D2hgdh	4.295	6.6	0.650758	-0.493394	0.0422234	0.238394
1810013L24Rik	4.525	6.955	0.650611	-0.52385	0.020075	0.150091
Paip2b	9.765	15.015	0.65035	-0.615914	0.0119172	0.104728
Slc16a1	5.465	8.41	0.649822	-0.516164	0.0173196	0.135459
Arl15	13.19	20.305	0.649594	-0.560238	0.00539678	0.0598727
Zfp287	3.42	5.27	0.648956	-0.659051	0.0153729	0.124661
Ankrd54	30.45	46.925	0.648908	-0.494731	0.0173786	0.135837
Fhl2	17.685	27.255	0.648872	-0.511655	0.0328749	0.205136
Gbas	13.985	21.555	0.648805	-0.496583	0.0294529	0.192397
Zfp943	4.76	7.34	0.648501	-0.558201	0.0233255	0.165819
Tsen15	9.07	13.99	0.64832	-0.578318	0.045036	0.247445
Mfsd6	17.57	27.105	0.64822	-0.469478	0.0198298	0.148828
Arhgap9	36.715	56.67	0.647874	-0.532784	0.0167589	0.132375
Exoc6	9.765	15.1	0.646689	-0.537421	0.0191583	0.145633
Cnst	12.76	19.735	0.646567	-0.563109	0.00589797	0.064092
Cdk17	5.9	9.15	0.644809	-0.531947	0.0152499	0.124036
Tgif2	31.095	48.23	0.644723	-0.583521	0.00434565	0.0514883
Lrrc8a	4.415	6.85	0.644526	-0.521337	0.0334317	0.207242
Fosl2	44.435	68.965	0.644312	-0.537172	0.0167391	0.132332
Spryd3	12.555	19.49	0.644177	-0.518343	0.0158084	0.127479
Lax1	8.775	13.625	0.644037	-0.550418	0.013315	0.113257
Enpp4	6.46	10.035	0.643747	-0.522426	0.0297169	0.193426
Mrps26	25.78	40.06	0.643535	-0.552271	0.00678701	0.0702152
Card6	6.675	10.375	0.643373	-0.774175	0.000244983	0.00581606
Racgap1	7.46	11.6	0.643103	-0.582361	0.0161168	0.128985
Tiam2	8.155	12.695	0.642379	-0.544079	0.00672193	0.0696552
Fam165b	47.995	74.755	0.642031	-0.528938	0.0239612	0.168457
Mavs	8.12	12.65	0.641897	-0.525169	0.023236	0.165511
Trim34a	4.58	7.14	0.641457	-0.536661	0.0450854	0.247609
Asb13	7.845	12.245	0.64067	-0.590924	0.0230423	0.164753
Foxo3	3.795	5.925	0.640506	-0.584915	0.00936632	0.0884172
Man2a2	8.425	13.155	0.640441	-0.548316	0.0128524	0.110207
Rtn4ip1	3.645	5.695	0.640035	-0.52158	0.0419151	0.23737
Lnp	5.27	8.235	0.639951	-0.539754	0.0198024	0.148828
Tmem154	41.605	65.015	0.639929	-0.506815	0.0161075	0.128985
Rgs14	16.485	25.79	0.639201	-0.519497	0.0140119	0.117535
Gbp8	26.475	41.42	0.639184	-0.523506	0.0213934	0.157632
Slc26a2	10.785	16.88	0.638922	-0.645711	0.00247784	0.034124
Poc5	5.13	8.03	0.638854	-0.535287	0.0402699	0.231471
2310046O06Rik	6.21	9.725	0.63856	-0.549422	0.0134227	0.114097
5730419I09Rik	4.25	6.66	0.638138	-0.551017	0.0152547	0.124036
Hmgn5	6.865	10.765	0.637715	-0.536933	0.039516	0.228876
Haghl	11.26	17.685	0.636698	-0.55513	0.0181396	0.139861
Lrrc20	7.44	11.69	0.636441	-0.548909	0.0161385	0.129026
Lingo4	16.2	25.455	0.636417	-0.549367	0.00686167	0.0707575
Wdr44	9.845	15.475	0.636187	-0.47461	0.0257649	0.175144
Slc35f2	14.325	22.52	0.636101	-0.548556	0.00663115	0.0690519
Rsad1	14.065	22.12	0.63585	-0.484594	0.0284038	0.187468
Phf6	11.035	17.355	0.63584	-0.575318	0.00727617	0.0734835
Ckap5	6.735	10.595	0.635677	-0.540362	0.0110994	0.0998163
Sfxn1	9.875	15.545	0.635252	-0.540866	0.031234	0.199524
Ap3m2	7.67	12.075	0.635197	-0.542132	0.0283569	0.18731
Msh2	11.86	18.685	0.634734	-0.688722	0.00100619	0.0178574
Sirt3	16.74	26.385	0.634451	-0.548951	0.0231142	0.165055
Prrt1	17.23	27.175	0.634039	-0.551919	0.0100789	0.0929376
Plekhg5	3.43	5.41	0.634011	-0.602019	0.017167	0.134648
Tpp1	21.64	34.135	0.633953	-0.54634	0.0185444	0.142155
Fdft1	6.19	9.765	0.633897	-0.551053	0.0177855	0.138001
Pigb	4.605	7.265	0.633861	-0.55241	0.0360344	0.216399
Tsc22d4	33.955	53.585	0.633666	-0.475774	0.0176713	0.13745
Gpr180	4.12	6.505	0.633359	-0.554832	0.0261653	0.17682
Xpc	4.335	6.85	0.632847	-0.558616	0.0153259	0.124456
Traf3ip3	17.835	28.24	0.631551	-0.662539	0.0015112	0.0239179
Pfas	4.785	7.58	0.631266	-0.569405	0.0103574	0.094955
Grcc10	137.845	218.38	0.631216	-0.495253	0.0144186	0.119841
Ppp3ca	6.8	10.775	0.63109	-0.480375	0.04502	0.247445
BC017158	6.905	10.945	0.630882	-0.553955	0.0141604	0.118306
Ak3	10.7	16.965	0.63071	-0.522963	0.0117043	0.103572
Abcg1	30.03	47.645	0.630286	-0.55259	0.0148946	0.122596
Galns	12.275	19.48	0.630133	-0.555342	0.0300473	0.194267
Tnf	115.715	183.67	0.630016	-0.554826	0.0184137	0.141238
Cklf	29.92	47.525	0.629563	-0.518973	0.0325866	0.204067
B3galnt2	5.24	8.325	0.629429	-0.556955	0.0249545	0.172371
Tmem63a	22.56	35.85	0.629289	-0.610774	0.00432477	0.0513365
Mospd1	7.015	11.15	0.629148	-0.558805	0.0342249	0.209784
Sc4mol	39.535	62.855	0.628987	-0.75085	0.00145894	0.0232644
Slc35c2	27.245	43.355	0.628417	-0.554454	0.00720905	0.0729536
Tmem229b	9.275	14.76	0.628388	-0.556111	0.0063128	0.0667751
Zbtb25	22.83	36.345	0.628147	-0.571021	0.00681243	0.070421
2310061C15Rik	37.085	59.055	0.627974	-0.477837	0.0238067	0.167927
Birc3	160	254.865	0.627783	-0.629367	0.00644643	0.0676264
Fadd	6.195	9.9	0.625758	-0.578654	0.0070087	0.0715447
Rnase4	29.605	47.315	0.6257	-0.558638	0.00876088	0.084255
Ero1l	49.88	79.78	0.625219	-0.568207	0.0177121	0.137682
Rftn1	33.46	53.525	0.625128	-0.581009	0.00460286	0.0533924
Klk8	8.86	14.175	0.625044	-0.566026	0.0381158	0.223616
Tgfbr1	3.635	5.82	0.62457	-0.634292	0.00563141	0.0618289
Plk3	30.43	48.73	0.624461	-0.57821	0.0149365	0.122648
Cenpo	5.065	8.115	0.624153	-0.61896	0.0300596	0.194267
Camk1d	13.465	21.575	0.624102	-0.864269	3.37e-05	0.00117969
AI314976	21	33.65	0.624071	-0.584713	0.00783289	0.0774736
Fam125b	7.58	12.15	0.623868	-0.614919	0.0300599	0.194267
Ano6	5.91	9.475	0.623747	-0.53857	0.0135832	0.115001
Ankrd10	18.67	29.955	0.623268	-0.567935	0.0066497	0.0691884
Hexim1	4.865	7.81	0.622919	-0.579926	0.0112385	0.100499
Plcxd2	16.845	27.06	0.622506	-0.587478	0.00469789	0.0542966
Pfkp	130.125	209.055	0.622444	-0.533656	0.0206751	0.153241
Xpot	3.24	5.21	0.621881	-0.589702	0.00895949	0.085657
AW554918	3.965	6.38	0.621473	-0.599207	0.0156585	0.126591
Slfn8	4.03	6.485	0.621434	-0.761395	0.00123924	0.0206337
St6galnac3	28.595	46.025	0.621293	-0.584831	0.00551969	0.0608649
Pik3cg	5.085	8.185	0.621258	-0.650807	0.00283467	0.0377501
Kdm3a	10.57	17.015	0.621217	-0.583616	0.0040683	0.0493039
Sigirr	13.75	22.135	0.621188	-0.579576	0.00844649	0.0821097
Tob2	128.82	207.65	0.620371	-0.601437	0.030397	0.195948
Ttc27	3.535	5.71	0.619089	-0.592978	0.0214945	0.15767
Spsb1	29.41	47.515	0.618962	-0.638898	0.00210734	0.0301269
Lpin1	4.8	7.755	0.618956	-0.575594	0.00737239	0.074161
Mppe1	20.985	33.96	0.617933	-0.591633	0.00369341	0.0457185
5033430I15Rik	18.075	29.265	0.617632	-0.582703	0.0301189	0.194451
4632428N05Rik	17.275	27.985	0.617295	-0.642357	0.00278379	0.0372882
Slc17a9	9.425	15.27	0.617223	-0.630539	0.00835179	0.0815629
Gsto1	22.71	36.845	0.616366	-0.602041	0.00483248	0.0552867
Cnpy4	15.075	24.46	0.616312	-0.584331	0.0119416	0.104816
Mudeng	6.45	10.48	0.615458	-0.598413	0.00643097	0.0675756
Slfn2	56.325	91.545	0.615271	-0.586428	0.0214994	0.15767
Polr3b	4.25	6.91	0.615051	-0.599697	0.00617439	0.0657703
Hmg20a	8.11	13.19	0.61486	-0.600375	0.0031342	0.0406286
Rab19	16.115	26.21	0.614842	-0.598251	0.00442223	0.0520563
Klhl25	13.495	21.95	0.614806	-0.593161	0.0086126	0.0832562
Arhgap18	22.05	35.87	0.61472	-0.59023	0.00551107	0.0608225
Samd10	4.445	7.235	0.614375	-0.60572	0.0239354	0.168425
Hhex	13.46	21.915	0.614191	-0.478216	0.0262435	0.176973
Creb1	15.465	25.19	0.613934	-0.741015	0.000305046	0.00699406
Fam49a	10.645	17.34	0.613899	-0.598082	0.00676751	0.0700705
Erich1	4.595	7.49	0.613485	-0.59984	0.0404065	0.231824
Nrm	13.28	21.65	0.613395	-0.630726	0.00990532	0.0920682
Tspan14	28.445	46.39	0.613171	-0.6016	0.00395883	0.048392
Fam105a	34.92	56.965	0.613008	-0.595939	0.00521173	0.0583797
Sigmar1	6.665	10.875	0.612874	-0.595775	0.0249506	0.172371
Gne	5.225	8.53	0.612544	-0.726949	0.00397107	0.048495
Dse	4.805	7.845	0.612492	-0.595987	0.0149587	0.122648
Cdt1	5.725	9.35	0.612299	-0.595525	0.0313696	0.199889
Mpzl3	14.755	24.11	0.611987	-0.590695	0.0211745	0.156473
Spnb2	11.655	19.045	0.611972	-0.501249	0.0340712	0.209476
Mad1l1	5.455	8.915	0.61189	-0.567065	0.0230684	0.16482
Gart	7.09	11.595	0.61147	-0.567114	0.0105297	0.0961881
Pms1	3.065	5.02	0.610558	-0.734919	0.0149411	0.122648
Chst12	52.64	86.275	0.610142	-0.526262	0.0261182	0.17669
Pibf1	3.41	5.59	0.610018	-0.56305	0.0262073	0.176879
Trim5	3.175	5.205	0.60999	-0.649592	0.0419025	0.23737
0610007P14Rik	9.615	15.78	0.609316	-0.676963	0.00827222	0.0810346
Eef2k	37.25	61.195	0.60871	-0.547772	0.00987231	0.0919657
Sphk2	38.54	63.325	0.608606	-0.608773	0.00342346	0.0433468
Ptpre	7.49	12.315	0.608201	-0.704308	0.00598097	0.0644877
Rassf1	81.155	133.48	0.607994	-0.611859	0.00484342	0.0553254
D16H22S680E	15.835	26.075	0.607287	-0.623766	0.0139356	0.11709
Pgm2l1	5.185	8.54	0.607143	-0.584833	0.0202781	0.151165
Cdca7l	9.935	16.37	0.606903	-0.62044	0.00270578	0.0366678
Pcmtd2	10.745	17.705	0.606891	-0.538186	0.0116943	0.103556
Fut8	9.78	16.115	0.606888	-0.604839	0.00236455	0.0330647
Ncr1	278.99	460.155	0.606296	-0.612036	0.0163063	0.129953
Fam160a2	25.36	41.895	0.605323	-0.525749	0.0117173	0.103616
Rad50	8.355	13.805	0.605216	-0.720016	0.00345515	0.0436582
Galnt7	5.385	8.9	0.605056	-0.664681	0.00315481	0.0407563
43344	177.38	293.225	0.604928	-0.568453	0.00925729	0.0876481
Ptprcap	89.06	147.625	0.603285	-0.620277	0.00527046	0.058847
Nt5m	6.105	10.125	0.602963	-0.657616	0.0183035	0.140732
Kdm2b	195.455	324.205	0.602875	-0.515807	0.0284201	0.187478
Pik3r1	36.185	60.06	0.602481	-0.654653	0.00159197	0.024765
0610009O20Rik	8.255	13.71	0.602115	-0.626418	0.00598507	0.0644877
Foxn2	4.155	6.905	0.601738	-0.673432	0.00275797	0.0371771
Hist3h2a	30.58	50.82	0.601732	-0.62441	0.00472026	0.0545057
Amd1	47.25	78.54	0.601604	-0.641942	0.00492121	0.0559628
Hist1h2ao	31.825	52.91	0.601493	-0.631055	0.00599617	0.0645527
Hist1h2ap	31.825	52.91	0.601493	-0.631056	0.00620425	0.0659453
Gimap1	74.245	123.515	0.601101	-0.574703	0.0121546	0.106154
Cpm	4.285	7.13	0.600982	-0.816081	0.00445597	0.0522374
Mkl2	4.515	7.515	0.600798	-0.746243	0.0013631	0.0222092
Cd48	115.155	191.695	0.60072	-0.626531	0.00536677	0.0596438
Bcl6	3.685	6.15	0.599187	-0.629425	0.00832925	0.0815305
Pmm1	7.975	13.31	0.599174	-0.707772	0.0097511	0.0912373
Ucp2	445.56	744.215	0.598698	-0.693256	0.00604442	0.0648527
Myo1f	48.495	81.05	0.598334	-0.629591	0.0163172	0.129953
Tspyl3	4.055	6.785	0.597642	-0.636625	0.0135131	0.114721
Tnfrsf26	11.465	19.185	0.597602	-0.631392	0.0070111	0.0715447
Camk2g	19.76	33.085	0.59725	-0.645379	0.00144874	0.0231599
Mmab	3.025	5.075	0.596059	-0.765829	0.00881722	0.0845509
Cd160	205.61	345.055	0.595876	-0.67882	0.00410774	0.049546
Tuba4a	102.69	172.4	0.59565	-0.654067	0.00472485	0.0545092
Rfc5	17.905	30.06	0.595642	-0.450429	0.029239	0.191688
Sh2d2a	40.36	67.785	0.595412	-0.636415	0.00891089	0.0853206
Gna15	8.655	14.54	0.595254	-0.574704	0.0332555	0.206831
Tmub1	14.46	24.325	0.59445	-0.510127	0.0360341	0.216399
Dpp7	5.32	8.95	0.594413	-0.569986	0.043477	0.241474
Runx1	22.835	38.42	0.594352	-0.632973	0.00182679	0.0271117
Pds5b	3.38	5.69	0.594025	-0.617423	0.00441222	0.0520347
Gimap9	56.195	94.63	0.593839	-0.695743	0.0031499	0.0407342
2310016C08Rik	1227.81	2068.03	0.593708	-0.646446	0.015881	0.127849
Hcst	230.785	389.25	0.592897	-0.652113	0.00171414	0.0259363
Tssk6	6.145	10.37	0.592575	-0.65642	0.0193513	0.146662
C130039O16Rik	16.115	27.205	0.592354	-0.710548	0.0111932	0.100294
Tm7sf2	5.145	8.69	0.59206	-0.830704	0.01046	0.0956206
Pola1	3.075	5.195	0.591915	-0.660833	0.0043451	0.0514883
Fbxl4	3.365	5.685	0.591909	-0.715973	0.0119107	0.104728
Gtf2h3	11.63	19.655	0.591707	-0.657709	0.0094473	0.0889178
Gcdh	10.315	17.44	0.591456	-0.525442	0.0361546	0.216706
Golm1	11.64	19.685	0.591313	-0.647317	0.00427983	0.0510411
Inpp4a	13.585	22.985	0.591038	-0.64294	0.00852713	0.082525
Tab1	3.685	6.235	0.591018	-0.642434	0.0268741	0.180366
Mr1	7.45	12.61	0.590801	-0.651181	0.00615819	0.0657407
Gpr68	11.42	19.335	0.590639	-0.551256	0.0169554	0.133321
Tmem37	6.05	10.245	0.590532	-0.654402	0.025683	0.17495
Gm14391	3.865	6.55	0.590076	-0.849129	0.0271942	0.182034
Elp4	5.475	9.295	0.589026	-0.765861	0.0104294	0.0954776
Gpr114	140.37	238.315	0.58901	-0.6402	0.0162999	0.129953
D3Ertd751e	3.085	5.24	0.58874	-0.691014	0.0371965	0.221284
Atp2a3	39.23	66.695	0.5882	-0.654991	0.00154676	0.0242695
Gadd45b	763.76	1299.03	0.587949	-0.664016	0.0120886	0.105796
Crot	35.11	59.74	0.587713	-0.642516	0.0070616	0.0718871
Ccdc134	5.16	8.78	0.587699	-0.663822	0.0114625	0.102
1110018J18Rik	10.655	18.14	0.587376	-0.678172	0.000970176	0.0174618
Plcb2	4.505	7.685	0.586207	-0.680375	0.00703942	0.0717187
Junb	2369.91	4051.47	0.584951	-0.662342	0.0407684	0.233263
Cep57l1	7.735	13.235	0.584435	-0.657521	0.00908096	0.0864287
Abhd14b	6.525	11.17	0.584154	-0.670041	0.0112907	0.100853
Pwp2	3.225	5.525	0.58371	-0.668587	0.00711519	0.072317
Tle4	4.76	8.155	0.583691	-0.673461	0.00439732	0.0519072
Nlrc3	8.605	14.745	0.583588	-0.654454	0.00111824	0.0193074
Banp	5.73	9.82	0.583503	-0.722462	0.0207474	0.153584
Slc19a1	4.245	7.28	0.583104	-0.751135	0.0131741	0.112363
Zfp942	10.445	17.925	0.582706	-0.676459	0.000809684	0.0152189
Opa3	36.985	63.475	0.58267	-0.685821	0.00125136	0.0207879
Pstk	5.66	9.715	0.582604	-0.779541	0.0244926	0.17059
Pbxip1	38.21	65.59	0.582558	-0.63198	0.0020923	0.0300163
Tmem71	10.755	18.465	0.582453	-0.673365	0.00290267	0.0383956
Pgap3	5.18	8.895	0.58235	-0.700766	0.00398523	0.0485748
Sergef	8.75	15.03	0.582169	-0.682518	0.0144803	0.120226
Arhgap4	16.44	28.245	0.58205	-0.645197	0.00219516	0.0310026
Cdk11b	169.57	291.49	0.581735	-0.622837	0.00720929	0.0729536
4732471D19Rik	4.18	7.19	0.581363	-0.717676	0.00196942	0.0285756
Cdc42ep3	24.425	42.075	0.580511	-0.673585	0.00358507	0.044698
Bcl2a1d	267.89	461.74	0.580175	-0.683775	0.00162849	0.0250993
Cd72	99.945	172.29	0.580098	-0.662515	0.0237262	0.16786
Rasgef1b	127.75	220.23	0.580075	-0.742308	0.0018789	0.0277045
Klhl18	3.065	5.29	0.579395	-0.728581	0.00256301	0.0350315
Pnpt1	6.45	11.14	0.578995	-0.608857	0.0101018	0.093014
Emp1	5.985	10.345	0.57854	-0.664946	0.0382036	0.223925
Fam102a	8.5	14.71	0.577838	-0.742413	0.000547891	0.0111018
Rassf2	11.36	19.665	0.577676	-0.709777	0.000413343	0.00881038
Adi1	10.6	18.365	0.577185	-0.682333	0.00567671	0.0622176
Skap1	156.02	270.755	0.576241	-0.668834	0.0123315	0.107184
Adrb2	13.975	24.265	0.575932	-0.674036	0.0318154	0.201318
Adamts15	3.205	5.565	0.575921	-0.695377	0.00237499	0.0331378
Dcun1d2	3.37	5.855	0.575576	-0.676021	0.00748363	0.0749836
Daglb	4.63	8.045	0.575513	-0.711893	0.00302577	0.0395308
Wbscr16	15.195	26.405	0.575459	-0.660248	0.00355446	0.044562
Rln3	14.555	25.3	0.575296	-0.686857	0.04304	0.24074
Klrk1	274.445	477.12	0.575212	-0.730686	0.0327133	0.204638
Tnfrsf10b	3.87	6.73	0.575037	-0.708986	0.00699785	0.0715242
Agfg2	4.535	7.895	0.574414	-0.764009	0.00255935	0.0350191
Siae	4.175	7.27	0.574278	-0.689606	0.00690359	0.0709598
Mxd4	3.21	5.595	0.573727	-0.706185	0.00326129	0.0417504
Zfp758	5.585	9.735	0.573703	-0.680684	0.0045733	0.0530978
Hrsp12	8.055	14.05	0.57331	-0.693635	0.0214247	0.15767
Acp6	16.18	28.225	0.573251	-0.705031	0.00109368	0.0189606
B4galt7	5.895	10.29	0.572886	-0.708485	0.012362	0.107376
Ttc13	6.73	11.755	0.572522	-0.683138	0.00509203	0.0574776
D14Ertd449e	36.115	63.125	0.572119	-0.70657	0.00108226	0.0188395
Nit2	6.735	11.775	0.571975	-0.697184	0.0183417	0.140856
Bloc1s1	44.125	77.26	0.571123	-0.713472	0.00101138	0.0179245
Casp2	6.655	11.655	0.571	-0.476445	0.0311404	0.199227
Aqp3	15.84	27.745	0.570914	-0.708776	0.00173663	0.0261956
Mcoln2	9.28	16.27	0.570375	-0.828395	0.00161638	0.0250224
Telo2	5.59	9.82	0.569246	-0.525363	0.0406645	0.232948
9930111J21Rik2	7.595	13.365	0.568275	-0.835033	5.49e-05	0.00176893
Krt4	9.905	17.455	0.567459	-0.702213	0.00728811	0.0735457
Slc11a2	23.365	41.195	0.56718	-0.718309	0.000898275	0.0165901
Lass4	15.695	27.68	0.567016	-0.709044	0.00206135	0.0296739
Polr3gl	14.25	25.135	0.566939	-0.660114	0.0099363	0.092157
Zfp414	39.045	69.01	0.565788	-0.63607	0.00639715	0.0672758
Aprt	43.86	77.58	0.565352	-0.712559	0.00168525	0.0255599
Add3	3.77	6.67	0.565217	-0.72384	0.00152145	0.0240502
Manba	5.12	9.065	0.56481	-0.72526	0.00129535	0.0213551
Cwc25	126.685	224.395	0.564562	-0.731718	0.00189194	0.0278645
Itgb7	193.93	343.505	0.564562	-0.716542	0.00876649	0.084255
Grb7	9.81	17.38	0.564442	-0.731827	0.00196748	0.0285756
Sgms1	13.735	24.36	0.563834	-0.6478	0.040906	0.23384
Mafk	82.63	146.625	0.563546	-0.727451	0.000900865	0.0166116
Appl2	31.59	56.06	0.563503	-0.685128	0.00204755	0.0295745
Samd9l	7.045	12.51	0.563149	-0.720949	0.00090205	0.0166116
Chn2	21.42	38.05	0.562943	-0.740132	0.000259471	0.0060806
Insig1	26.73	47.49	0.562855	-0.721784	0.000969389	0.0174618
Nap1l3	2.835	5.045	0.561943	-0.726465	0.0107493	0.0975637
Cby1	9.37	16.675	0.561919	-0.727401	0.00422666	0.0506921
Trub2	4.445	7.92	0.561237	-0.874153	0.00123606	0.0206145
Zbtb10	4.245	7.565	0.561137	-0.600364	0.00694052	0.0712818
Dcun1d4	7.53	13.45	0.559851	-0.785945	0.00239359	0.0333477
Tnfsf10	8.065	14.45	0.558131	-0.953491	5.16e-06	0.000237812
Entpd5	6.055	10.86	0.557551	-0.76554	0.000242846	0.00578693
Bysl	9.44	16.935	0.557425	-0.742261	0.000287602	0.00666619
Mis12	5.68	10.19	0.557409	-0.714977	0.00341615	0.0433348
Osbpl3	21.965	39.42	0.557204	-0.78041	0.00156667	0.0245214
Lrrc25	15.92	28.575	0.55713	-0.738521	0.000883819	0.0163706
Bcl2l1	28.4	51.01	0.556754	-0.777377	0.000256784	0.00603298
Skil	63.82	114.795	0.555948	-0.702449	0.00388965	0.0476838
H2-Q2	6.92	12.45	0.555823	-0.695881	0.0379319	0.223568
Maml2	3.76	6.77	0.555391	-0.761655	0.000524076	0.0106702
Nfatc1	46.75	84.265	0.554797	-0.754122	0.000560651	0.0112884
Oxr1	7.835	14.13	0.554494	-0.75129	0.000476213	0.00985336
Dscr3	10.3	18.585	0.55421	-0.781455	0.000200845	0.0049802
Llgl2	2.955	5.335	0.553889	-0.674547	0.0327083	0.204638
Pcgf1	7.255	13.105	0.553605	-0.744772	0.0220403	0.160356
Tmem129	6.88	12.45	0.55261	-0.779175	0.00384762	0.0473053
2010300C02Rik	10.255	18.57	0.552235	-0.718265	0.00703659	0.0717187
Lta4h	83.145	150.575	0.552183	-0.745913	0.00168377	0.0255599
Ddb2	10.58	19.18	0.551616	-0.809271	0.000345872	0.00761456
Krtcap3	4.24	7.69	0.551365	-0.845579	0.0391143	0.227534
Gabarapl1	132.135	240.125	0.550276	-0.749386	0.00309584	0.0403633
Cd97	28.995	52.715	0.550033	-0.755552	0.00092079	0.0168834
Arhgap25	18.795	34.29	0.548119	-0.773516	0.000139771	0.00371312
Nedd9	62.585	114.42	0.546976	-0.753531	0.00697599	0.071473
Pdp2	3.875	7.085	0.54693	-0.767603	0.00153392	0.0241861
Slc25a24	11.055	20.245	0.546061	-0.787553	0.000151199	0.00396702
Gm4759	5.06	9.27	0.545847	-0.771809	0.000812274	0.0152421
S1pr4	12.725	23.325	0.545552	-0.766275	0.00158722	0.0247213
Pla2g4b	3.935	7.215	0.545392	-0.790246	0.0144139	0.119841
Mtcp1	3.555	6.525	0.544828	-1.06728	0.025696	0.17495
Dtd1	7.18	13.185	0.544558	-1.0114	0.000202591	0.00500577
Upf3b	4.895	8.99	0.544494	-0.801405	0.00169381	0.0256592
Acaa2	28.325	52.03	0.544397	-0.770344	0.000247938	0.00586433
Klf16	3.39	6.23	0.544141	-0.762224	0.0129796	0.111147
Pag1	37.805	69.52	0.5438	-0.90349	7.88e-05	0.00235301
Zfp652	2.915	5.37	0.542831	-0.763791	0.000677794	0.013188
Tmem48	2.89	5.35	0.540187	-0.849272	0.00194077	0.028289
Amica1	99.695	184.95	0.539038	-0.766706	0.0258277	0.175201
Trim14	12.87	23.885	0.538832	-0.882816	0.000232589	0.00560548
Rnf128	3.96	7.355	0.538409	-0.777807	0.0146	0.120946
Eif4ebp1	6.865	12.755	0.53822	-0.77085	0.0430399	0.24074
Prim1	6.65	12.365	0.537808	-0.755485	0.0195098	0.147337
Ms4a6b	37.315	69.535	0.536636	-0.790122	0.000321329	0.00721649
Rpgrip1	4.945	9.215	0.536625	-0.796152	0.00568148	0.0622176
Lrmp	10.225	19.055	0.536605	-0.742414	0.00123526	0.0206145
Gins2	6.325	11.79	0.536472	-0.65665	0.025184	0.172944
Slc38a7	3.39	6.32	0.536392	-0.617573	0.0319655	0.20203
Dmrta1	9.035	16.87	0.535566	-0.76157	0.00116111	0.0198057
Ublcp1	8.12	15.165	0.535443	-0.684929	0.00426175	0.0509688
St3gal6	23.01	42.99	0.535241	-0.872988	0.00412509	0.0495987
Tasp1	19.06	35.72	0.533595	-0.793293	0.000552753	0.0111825
Ccdc69	4.255	7.98	0.533208	-0.832376	0.0424259	0.239092
Abhd14a	7.035	13.21	0.532551	-0.802391	0.00531791	0.0591525
Plekhf1	23.12	43.45	0.532106	-0.798514	0.000686715	0.0133251
2610036A22Rik	7.75	14.575	0.531732	-0.897466	0.0300775	0.194282
Pigv	4.06	7.645	0.531066	-1.0153	0.000139101	0.00370306
Tacstd2	50.86	95.785	0.530981	-0.799343	0.00143883	0.0230304
Fam195a	14.625	27.56	0.53066	-0.814263	0.000686935	0.0133251
Thtpa	6.05	11.42	0.529772	-0.802678	0.00178139	0.0266841
Rabgap1l	96.035	181.43	0.529323	-0.815612	0.00128313	0.0212049
Adcy7	19.71	37.28	0.528702	-0.822649	0.000107808	0.00303507
Faah	10.435	19.74	0.528622	-0.774029	0.000108567	0.0030497
Srd5a3	9.12	17.255	0.528542	-0.731947	0.00210056	0.030101
Klrd1	78.72	149.23	0.527508	-0.822895	0.03649	0.217998
Pitpnc1	13.74	26.055	0.527346	-1.04669	2.88e-05	0.00103249
Mapre2	46.19	87.6	0.527283	-0.859657	0.000115976	0.00322225
BC031353	2.93	5.56	0.526978	-0.868468	0.00125771	0.0208389
Tk2	14.27	27.105	0.526471	-0.819025	0.000131114	0.00355741
Pdk1	8.81	16.745	0.526127	-0.900481	2.93e-05	0.00104731
Fam178a	5.605	10.655	0.526044	-0.846116	4.01e-05	0.00136625
Tuft1	3.575	6.8	0.525735	-0.806906	0.00213089	0.0302968
Pctp	3.045	5.795	0.525453	-0.81417	0.00984513	0.0918819
2210021J22Rik	10.085	19.245	0.524032	-0.83767	0.00129557	0.0213551
Ptpn7	56.815	108.675	0.522797	-0.833075	0.000102355	0.00293348
Evi2a	30.43	58.295	0.522	-0.765924	0.000400425	0.00857814
Chaf1b	3.77	7.23	0.521438	-0.7362	0.0148733	0.1225
Slc2a8	8.115	15.58	0.52086	-0.762306	0.00115125	0.0197169
Chchd10	4.385	8.45	0.518935	-0.827042	0.0375848	0.222553
Haus4	6.495	12.525	0.518563	-0.837425	0.00140532	0.0226747
Cd38	33.795	65.19	0.518408	-0.824857	0.00863824	0.0834003
Rgs3	20.535	39.655	0.517841	-0.854776	3.96e-05	0.00136394
Inpp5b	48.44	93.61	0.517466	-0.807945	0.000591484	0.0117646
Ppfia1	11.6	22.445	0.516819	-0.683822	0.00137487	0.0223439
Ms4a4b	40.92	79.24	0.516406	-0.860483	0.00478462	0.0549993
Btg2	358.04	694.685	0.515399	-0.841346	0.00581746	0.0633766
Coq10b	186.425	361.72	0.515385	-0.856551	0.00019459	0.00486476
Smg6	8.145	15.82	0.514855	-0.878312	6.6e-05	0.00203762
Slc27a6	2.785	5.41	0.514787	-0.852399	0.00319519	0.0410694
Ccdc125	3.445	6.695	0.514563	-0.862001	0.000954447	0.0173257
Hsd11b1	31.865	61.98	0.514117	-0.834519	0.000272092	0.00632974
Sit1	15.45	30.165	0.512183	-0.94716	5.17e-05	0.00169264
Mum1	8.2	16.015	0.51202	-0.879452	7.48e-05	0.0022505
Prkcq	3.66	7.15	0.511888	-0.936275	0.000693691	0.013399
Rars2	4.06	7.935	0.511657	-1.00842	0.000882278	0.0163706
Mepce	8.175	15.995	0.511097	-0.74413	0.00354952	0.0445517
Pnpo	13.485	26.405	0.510699	-0.887953	0.000103995	0.00297034
Pdzk1	19.545	38.28	0.51058	-0.817541	0.00178453	0.0266841
Aim1l	8.455	16.575	0.510106	-0.921686	0.00537595	0.0596937
Acyp1	5.44	10.665	0.51008	-0.866792	0.0340758	0.209476
Dgke	3.51	6.89	0.509434	-0.896115	9.96e-05	0.00287263
Dhcr7	7.105	13.97	0.50859	-0.913431	3.93e-05	0.00136003
Gm3940	30.895	60.96	0.506808	-0.882574	0.000184456	0.00465288
Gimap6	294.2	581.54	0.505898	-0.84824	0.00489434	0.055757
Galnt6	6.245	12.36	0.505259	-0.868496	0.000864591	0.0161082
Tgif1	285.205	565.66	0.504199	-0.904399	0.000429474	0.00909329
3110056O03Rik	18.85	37.42	0.503741	-0.880581	3.74e-05	0.00129942
Atp1a3	4.285	8.51	0.503525	-0.948756	0.000440048	0.00927089
Nme3	10.995	21.885	0.502399	-0.889914	0.00179576	0.0267577
Tdrd3	10.095	20.125	0.501615	-0.83661	9.05e-05	0.00264206
Vmac	3.915	7.805	0.501602	-0.887276	0.00142181	0.0227866
Mgst3	4.07	8.12	0.501232	-0.88683	0.0102913	0.0944856
Kif21b	3.51	7.005	0.501071	-0.750921	0.0026376	0.0359737
Meis3	6.105	12.19	0.50082	-0.872139	0.0130517	0.111689
Arl4d	5.615	11.225	0.500223	-0.876783	0.0131428	0.112318
Rere	3.27	6.55	0.499237	-0.656751	0.0391233	0.227534
Gbp9	7.635	15.305	0.498857	-0.900197	1.75e-05	0.000668426
BC052040	3.185	6.385	0.498825	-0.896732	0.000515097	0.0105549
Slc9a9	13.04	26.205	0.497615	-0.959061	6.69e-06	0.000297581
Fam82a1	12.94	26.04	0.496928	-0.900553	4.87e-05	0.00161324
Phgdh	7.31	14.74	0.495929	-0.995629	0.000135407	0.00363512
Atp8b2	4.23	8.54	0.495316	-0.973115	2.41e-05	0.000892225
Xlr3b	9.36	18.92	0.494715	-0.852879	0.00167435	0.0255468
Spry2	104.815	211.92	0.494597	-0.901799	0.000659418	0.0128895
Osgin1	53.555	108.71	0.492641	-0.934139	0.000193721	0.00485634
Gimap4	204.89	416.075	0.492435	-0.858271	0.00164184	0.0252324
Dusp4	90.11	183.355	0.491451	-0.908768	0.00118917	0.0200959
Sipa1	21.71	44.24	0.490732	-0.91576	6.99e-05	0.00214185
Ipo11	4.885	9.97	0.48997	-0.665257	0.00317699	0.0409182
Soat2	4.11	8.39	0.489869	-0.914162	0.0237992	0.167927
Glcci1	3.73	7.615	0.489823	-1.20922	1.15e-06	6.51e-05
Zfp931	5.45	11.15	0.488789	-0.85212	0.00617646	0.0657703
Mns1	4.595	9.415	0.488051	-0.929705	0.000504548	0.0103722
Irgm2	12.04	24.67	0.488042	-0.923374	8.09e-06	0.000348843
Ube2t	4.48	9.23	0.485374	-0.931456	0.00483569	0.0552867
Myo5a	3.295	6.805	0.484203	-0.555124	0.0160875	0.128943
Klf10	15.26	31.535	0.483907	-0.932507	0.000106567	0.0030068
Klrb1c	49.97	103.355	0.483479	-1.02346	9.1e-05	0.00265084
Tubb2a	65.885	136.39	0.483063	-0.943205	1.72e-05	0.000663794
Adam12	7.77	16.135	0.481562	-0.833681	0.000497891	0.0102519
Coro2b	13.935	28.945	0.48143	-0.974957	4.32e-06	0.000203765
Gpd1l	3.205	6.67	0.48051	-0.971522	5.31e-05	0.0017203
Mina	17.465	36.35	0.480468	-0.925959	3.35e-05	0.00117755
2610015P09Rik	4.415	9.2	0.479891	-0.791342	0.0372648	0.221586
Tnfsf9	52.045	108.7	0.478795	-0.942833	0.00104975	0.0185529
Slc17a5	3.415	7.135	0.478626	-0.95012	0.00234759	0.0328636
Ggct	7.325	15.31	0.478445	-0.88869	0.0011776	0.0199984
Prkacb	26.94	56.32	0.478338	-0.949104	7.56e-06	0.000329384
Zfp36	1140.92	2390.45	0.477285	-0.960045	0.00111285	0.0192504
Map2k6	2.71	5.68	0.477113	-1.04183	0.000957431	0.0173335
Pik3r2	2.625	5.51	0.476407	-0.935664	0.00210383	0.0301139
Gm4955	6.55	13.765	0.475845	-0.872584	0.00372615	0.0460343
Spin2	2.56	5.385	0.475395	-1.0032	0.0256399	0.174755
Rcbtb2	38.61	81.29	0.474966	-1.01541	2.16e-05	0.000807359
Tspan32	2.86	6.05	0.472727	-0.789353	0.0229789	0.16459
Mettl22	4.45	9.455	0.47065	-0.974155	0.0122806	0.106815
Ppcdc	5.015	10.66	0.47045	-0.975575	0.000159321	0.00413746
Selenbp1	3.245	6.91	0.469609	-1.29871	0.000134315	0.0036211
Tiparp	295.08	629.605	0.468675	-1.00825	0.000906716	0.0166734
Btbd19	5.71	12.19	0.468417	-1.13809	4.51e-05	0.00151515
Tex9	3.425	7.325	0.467577	-1.01535	0.00317239	0.0409004
Zcchc18	8.525	18.265	0.46674	-0.946463	0.0162384	0.129632
Gm10146	25.02	53.61	0.466704	-0.997288	0.000455865	0.00952525
Tmem191c	7.125	15.275	0.466448	-0.981517	0.00120316	0.0202578
Gm14308	3.45	7.435	0.464022	-1.67159	0.0179449	0.138898
Ldlrap1	3.595	7.755	0.463572	-0.815551	0.00164684	0.0252483
Ptpn6	49.65	107.205	0.463131	-1.03574	4.52e-06	0.000211409
Prmt7	6.665	14.4	0.462847	-0.702649	0.00412078	0.0495987
Emid1	26.15	56.575	0.462218	-0.983128	6.65e-06	0.000297581
Zfp367	2.605	5.64	0.461879	-1.06539	5.01e-05	0.00165626
Nfkbid	222.805	482.705	0.461576	-1.01639	3.98e-05	0.00136625
Camk2b	2.83	6.15	0.460163	-1.06981	0.000140444	0.00372324
Enpp5	25.34	55.205	0.459016	-0.992203	0.00138573	0.0224916
Esam	3.005	6.565	0.45773	-0.973867	0.0168015	0.132406
Pltp	34.725	76.44	0.454278	-0.997014	0.0103999	0.0952762
Cdca8	2.56	5.64	0.453901	-0.991211	0.023714	0.16786
Hes1	12.085	26.63	0.453811	-1.00918	5.37e-05	0.00173426
Nt5e	6.035	13.335	0.452568	-1.00713	0.0237	0.16786
Slc7a6os	38.475	85.135	0.451929	-1.04852	3.75e-07	2.5e-05
Orc1	3.065	6.81	0.450073	-1.26172	7.25e-06	0.000319168
Smpdl3a	44.73	99.88	0.447837	-1.05244	3.88e-05	0.00134637
Acoxl	3.84	8.595	0.446771	-1.03331	0.00399012	0.0485878
1110034G24Rik	2.625	5.905	0.444539	-1.07148	0.0121254	0.106045
St8sia4	12.915	29.095	0.443891	-1.06973	2.79e-07	1.95e-05
Bicd1	4.325	9.745	0.443817	-0.922446	0.0229107	0.164264
Ipcef1	11.865	26.745	0.443634	-1.13143	1.07e-05	0.000440435
Tex264	10.51	23.72	0.443086	-1.05405	2.88e-06	0.000142588
Gm14305	5.5	12.445	0.441945	-1.06515	0.000446126	0.00936791
2210404O07Rik	3.035	6.885	0.440813	-0.987595	0.0224284	0.162068
Itgb2	60.365	136.995	0.440637	-1.03302	3.26e-05	0.00115105
Fosl1	2.395	5.46	0.438645	-1.0774	0.00335528	0.0426533
Ldlr	2.92	6.66	0.438438	-1.08436	9.63e-06	0.000402974
N6amt1	5.505	12.58	0.437599	-1.05546	1.81e-05	0.000688107
Slc35d2	5.48	12.55	0.436653	-0.921837	0.000457939	0.0095529
E130306D19Rik	3.2	7.345	0.435671	-0.977572	0.00947102	0.0890752
Mylip	4.57	10.505	0.435031	-1.09717	1.74e-06	9.36e-05
Slc16a10	15.79	36.45	0.433196	-0.917534	9.27e-06	0.000393022
Gimap7	30.705	71.315	0.430555	-1.0893	0.00158022	0.0246425
Fam175a	3.125	7.285	0.428964	-0.989846	0.00179028	0.0267386
Cd28	8.77	20.46	0.428641	-1.12374	0.000367818	0.00797805
Pdcd4	15.78	36.92	0.427411	-1.12755	2.19e-08	1.94e-06
Ube2c	3.455	8.11	0.426017	-1.10737	0.00943864	0.088915
Lgals4	5.275	12.395	0.425575	-1.088	0.00283667	0.0377501
Cdk14	2.26	5.315	0.425212	-1.25132	0.00255815	0.0350191
Cecr5	18.58	43.885	0.423379	-1.14265	2.72e-07	1.91e-05
Pram1	39.82	94.11	0.423122	-1.12661	9.14e-05	0.00265407
Paqr7	4.295	10.155	0.422944	-1.30935	9.85e-08	7.5e-06
H60b	3.825	9.075	0.421488	-1.13996	0.00131012	0.0215669
Cyp2j6	2.935	6.965	0.421393	-1.12641	0.000459817	0.0095644
Tbx21	50.99	121.16	0.420848	-1.13223	2.72e-05	0.000982687
Sh2d3c	5.08	12.11	0.419488	-1.18824	1.02e-06	5.86e-05
Ccdc92	5.725	13.775	0.415608	-0.998524	0.000321552	0.00721649
Gm10800	19.05	46.03	0.413861	-1.18975	0.000187602	0.00471786
Itsn1	2.915	7.06	0.41289	-1.04196	0.000201165	0.0049802
Itga1	3.9	9.54	0.408805	-1.17471	1.92e-05	0.000721176
Acat2	3.2	7.85	0.407643	-1.06197	0.000198636	0.00494647
Aldoc	2.87	7.055	0.406804	-1.03162	0.00276959	0.0372882
Pim2	73.75	182.565	0.403966	-1.31604	4.48e-07	2.91e-05
Tmem149	12.81	31.94	0.401064	-1.19307	0.000631068	0.0124117
Cryba4	6.4	16.02	0.399501	-1.20148	0.000367367	0.00797805
Inadl	2.085	5.245	0.397521	-1.30044	6.49e-05	0.00201447
Aqp9	6.315	15.955	0.395801	-1.14502	6.32e-05	0.0019697
Parp16	3.16	8.055	0.392303	-1.33249	2.8e-06	0.000139599
Nr4a1	589	1515.87	0.388557	-1.25222	4.02e-05	0.00136625
Hlcs	3.34	8.655	0.385904	-1.21938	3.01e-08	2.56e-06
Fahd2a	6.47	16.785	0.385463	-1.07019	0.000238391	0.00572363
Cd226	50.03	129.94	0.385024	-1.32484	2.89e-07	2e-05
Abhd15	4.87	12.67	0.384373	-1.24924	9.67e-08	7.41e-06
Il2	29.365	76.765	0.382531	-1.18931	1.34e-07	9.97e-06
Gm10395	4.76	12.48	0.38141	-1.28213	0.00113953	0.0196114
Slc26a11	3.5	9.32	0.375536	-1.42225	4.41e-08	3.6e-06
43347	2.415	6.44	0.375	-1.22291	0.0100037	0.0925801
Slc9a3r2	2.39	6.38	0.374608	-1.23807	0.00107027	0.0187801
Sidt1	1.925	5.26	0.36597	-1.50134	0.00114047	0.0196114
Gm10801	2.045	5.61	0.364528	-1.35093	0.0241164	0.16899
Gimap3	127.84	354.85	0.360265	-1.35136	1.17e-05	0.000476907
Dusp2	14.41	40.155	0.358859	-1.35763	3.46e-07	2.33e-05
Fasl	26.425	74.115	0.356541	-1.25504	0.00205793	0.0296739
Fam189b	35.875	102.66	0.349455	-1.16937	2.83e-07	1.97e-05
Muc3	3.43	9.935	0.345244	-1.41883	1.43e-05	0.000563338
Ly9	9.345	27.38	0.341308	-1.48114	2.51e-12	4.76e-10
Klrb1a	3.1	9.625	0.322078	-1.46471	4.74e-05	0.00157767
Klrc3	1.755	5.485	0.319964	-1.45681	0.0376733	0.22287
Tg	12.31	38.855	0.316819	-1.52412	3.78e-06	0.000181452
Stard4	25.615	81.39	0.314719	-1.34102	1.55e-10	2.14e-08
Cxcr3	10.01	32.27	0.310195	-1.58361	1.38e-13	3.2e-11
Sgsh	4.35	15.62	0.278489	-1.54694	1.55e-10	2.14e-08
P2rx7	9.85	35.48	0.277621	-1.87794	2.86e-09	2.98e-07
Ephx1	1.51	5.46	0.276557	-1.98152	1.79e-05	0.000682701
Kcnk5	4.02	14.725	0.273005	-1.73901	3.99e-05	0.00136625
Camkk1	1.63	6.045	0.269644	-1.7287	5.48e-07	3.45e-05
Crmp1	2.44	9.695	0.251676	-1.85004	0.000181557	0.00461139
Ucp3	2.085	8.345	0.24985	-1.94788	8.25e-06	0.000354556
Sntb1	2.71	11.015	0.246028	-1.91535	1.64e-07	1.19e-05
Ccr9	2.75	12	0.229167	-2.06534	8.85e-16	2.75e-13
Cpne7	3.01	13.58	0.221649	-1.92914	5.98e-07	3.71e-05
Slc6a20a	4.735	21.79	0.217302	-2.20453	1.68e-10	2.28e-08
2210415F13Rik	0.49	9.045	0.0541736	-4.06103	4.31e-05	0.00145998
