# Supplementary material for: Activation of DR3 signaling causes loss of ILC3s and exacerbates intestinal inflammation
Source: Nat Commun. 2019 Jul 29;10:3371. doi: 10.1038/s41467-019-11304-8 (PMC6662828; doi:10.1038/s41467-019-11304-8)
Supplement: Supplementary file 6 — Source Data [file 41467_2019_11304_MOESM6_ESM.xlsx]

## Sheet: Figure 1
Figure 1B
% of NKp46- ILC3s in Lin- cells
PBS	α-DR3
11.6	8.56
15.7	6.79
12.6	6.76
11.7	8.34
15.4
Figure 1C
% of NCR+ ILC3s in Lin- cells
PBS	α-DR3
4.75	5.27
6.91	3.83
6.25	3.11
3.56	4.89
7.46
Figure 1D
% of ILC2s in Lin- cells
PBS	α-DR3
31.5	40.2
32.2	26.7
32.3	28.3
30.8	33.7
34.3
% of ILC1s in Lin- cells
PBS	α-DR3
4.97	7.61
5.73	3.94
4.75	5.23
4.84	3.65
11.1	5.2
Figure 1E
# of ILC3s(×104)
PBS	α-DR3
1.89	1.6
4.04	1.62
5.69	1.65
2.95	2.24
3.71
Figure 1F
IL22 mRNA（relative expression）
PBS	α-DR3
0.0507658	0.0387409
0.112656	0.0250334
0.147624	0.066293
0.122004	0.029462
0.190782
Figure 1G
# of ILC3s(×104)
PBS	α-DR3
12.7605	3.58994
6.41855	1.87474
4.941	2.95725
3.11507	1.38772
3.37136	1.82644
3.26415	1.087
Figure 1H
% of NKp46- ILC3s in Lin- cells
PBS	α-DR3
24.3	14
19.3	5.45
13.5	5.87
10.4	6.39
21.8	8.2
13.5	5.08
Figure 1I
% of NCR+ ILC3s in Lin- cells
PBS	α-DR3
5.1	2.53
2.84	0.78
5.24	1.75
3.31	1.07
5.16	1.26
4.5	1.52
Figure 1J
# of IL-22+ ILC3s(x104)
PBS	α-DR3
5.08807	1.34882
5.68156	1.84933
3.67377	2.03437
14.6063	8.92739
8.22713	1.82846
9.38754	0.656309
7.66437	0.990663
9.18792
Figure 1L
% of NKp46-ILC3s in Lin- cells
Control	TL1A
15	4.16
21.8	12.1
14.3	3.91
10.7	4.51
10.8	2.96
13.1	2.78
9.64	2.98
14.1
Figure 1M
% of NCR+ILC3s in Lin- cells
Control	TL1A
1.62	0.72
16.3	11.3
7.64	3.01
10	2.15
4.74	0.8
3.28	0.72
2.96	0.98
3.83
Figure 1N
# of ILC3s(104）
Control	TL1A
11.3533	0.96324
4.52375	0.923256
4.19263	0.865706
3.41729	1.20177
4.52227
Figure 1P
# of CPs/section
PBS	α-DR3
6	3
1	1
3	1
5	2
3	1
	1
	0
Figure 1Q
# of GFP+cells/CP
PBS	α-DR3
169	33
76	63
281	130
37	175
94	31
75	77
88	61
63	29
16	60
30
77
84
86
156
117
67
81
71
Figure 1R
# of GFP+cells/mm2
PBS	α-DR3
2927.74	1329.78
4709.39	2008.8
3108.38	1513.42
3295.71	1576.1
3116.11	2221.66
3325.93	2076
2099.61	2153.72
2824.5	1015.37
3565.28	1803.75
3780.6
2138.99
2497.35
1916.34
4505.57
3008.59
3407.97
3806.48
3688.09

## Sheet: Figure 2
Figure 2A
% of Ki67+ cells in ILC3s
PBS	α-DR3
11.2	25.4
12.5	17.4
7.5	31.2
14	16.9
Figure 2B
% of Ki67+ cells in ILC3s
PBS	α-DR3
21.9	57.9
26.4	41.4
25	63.5
17.3	49.4
25	61.1
29.5	65.2
Figure 2C
% of Lin-YFP+RORγt- in Lin-cells
PBS	α-DR3
6.1	4.85
4.83	3.91
4.87	3.86
% of Lin-YFP+RORγt+ in Lin-cells
PBS	α-DR3
39.3	15.6
35.3	12.2
33.3	12
Figure 2D
% of GM-CSF+ cells in ILC3s
PBS	α-DR3
16.7	34.1
19.2	30.8
18.4	52.9716
20.8
17.8764
Figure 2E
% of ILC3s in Lin- cells
PBS	α-DR3
27.48	31.39
30.14	23.05
24.11	38.7
Figure 2G
% of ILC3s in Lin- cells
PBS	α-DR3+IgG	α-DR3+α-GM-CSF
11.1	1.56	11.1
16.7	6.78	19.1
28.6	7	15.3
24.6	3.51	11.2
12.5	2.49	8.07
21.4	3.54	10.7
26.5	8.63	12.7
22.3
11
Figure 2H
# of ILC3s(x104)
PBS	α-DR3+IgG	α-DR3+α-GM-CSF
2.80142	0.592695	2.30987
3.89151	0.714144	1.39828
2.15036	0.714917	3.51041
4.32183	0.648075	2.13948
7.19399	1.92983	6.7857
10.939	2.97416	6.79392
5.41639
Figure 2J
% of ILC3s in lymphocytes
WT		Csf2-/-
PBS	α-DR3	PBS	α-DR3
1.1343	0.1851	0.83381	0.1062
0.43092	0.06787	0.39312	0.03597
0.66951	0.18755	1.02416	0.10633
Figure 2K
% of ILC3s in Lin- cells
Control	GM-CSF
35.7	18.6
32.9	20.5
32.7	21.8
	18
Figure 2N
% of ILC3s in Lin- cells
Csf2-/-+Rag1-/- Rorcgfp/gfp		Csf2-/-
PBS	α-DR3	PBS	α-DR3
19.7	10.6	14.1	14.6
14.4	6.85	17.4	15.1
26.3	9.98	24.4	11.5
17.9	12.2	32.5	19.8
		27.8

## Sheet: Figure 3
Figure 3A				Figure 3B
Csf2ra mRNA(relative expresssion)				electrophoresis analysis of cDNA product from real-time RT-PCR analysis in Figure 3A
CD11b+ cells	ILC3s
0.058621	0.001811
0.036796	0.001926
0.017357	0.002284
0.035531	0.001834
0.024275	0.001815
Csf2rb mRNA(relative expresssion)
CD11b+ cells	ILC3s
0.01123	ND
0.005963	ND
0.005223	ND
0.00586	ND
0.005709	ND
Figure 3C
IL23a mRNA (relative expression)
PBS	α-DR3
0.00143972	0.00327339
0.00114138	0.00407213
0.000592869	0.00379943
0.000628848	0.00152709
0.0067542	0.00961832
0.00186062	0.0067542
0.00302259	0.00323953
IL12b mRNA (relative expression)
PBS	α-DR3
0.00360696	0.00621513
0.0024551	0.00487629
0.00158094	0.00433426
0.00204314	0.00447158
0.00134797	0.00203607
	0.00365731
Figure 3E
% of ILC3s in Lin- cells
PBS	α-DR3	α-DR3+α-p40
30.1	2.8	24.5
28.6	6.78	25.1
24.6	7	22.5
26.5	9.35	26.8
17.6	6.53
Figure 3F
# of ILC3s(x104)
PBS	α-DR3	α-DR3+α-p40
6.12301	0.923836	4.83855
5.62471	1.07779	4.15929
11.7849	2.02821	5.99824
12.7605	3.58994	9.24745
6.41855	1.87474
Figure 3G
% of ILC3s in Lin- cells
PBS	α-DR3	α-DR3+α-p19
26.5	9.36	9.02
17.6	6.53	11
19	11	12.8
23	8.96	13.2
18.2	6.02	12
26.8	10.6	11
11.3	6.7	8.8
23.3	10.2	8.32
26.7	6.65
Figure 3H
% of ILC3s in Lin- cells
PBS	α-DR3	α-DR3+α-p75
26.5	9.36	7.77
17.6	6.53	4.59
17.1	5.5	5.05
16.4	5.68	3.93
6.14	2.9	0.72
	1.28
Figure 3I
# of ILC3s(x104)
PBS	α-DR3	α-DR3+α-p19
9.58953	2.73234	3.73717
1.83095	0.707871	1.09986
2.06901	0.928419	2.07904
11.7849	2.02821	2.97575
Figure 3J
# of ILC3s(x104)
PBS	α-DR3	α-DR3+α-p75
9.58953	2.73234	3.37163
10.0494	2.68366	1.95974
8.81131	2.12855	2.36383
Figure 3K
% of ILC3s in Lin- cells
Control	IL-12	IL-23
13.9	15.6	8.33
15.6	33.6	6.36
20	26.7	10.4
19.7	25.2	11.5
34.1		10.8
31.6
35.7
32.9
32.7
Figure 3L
# of ILC3s(x104)
Control	IL-23
2.53525	0.769235
4.941	0.720862
4.52227	0.789823
4.8331	0.812857
# of ILC3s(x104)
Control	IL-12
2.20997	2.17126
2.80227	4.95069
3.35325	4.93134
1.65213	1.41514
2.32122	0.877791
Figure 3M
% of ILC3s in Lin- cells
Control	GM-CSF	GM-CSF+α-P40
37	21.8	36.8
34	18	33.2
20	13.2	18.3
18	7.48	17.1
37	20.2	42.3
34	15.5	39.7
Figure 3N
% of ILC3s in Lin- cells
Csf2+/-		Csf2-/-
Control	IL-23	Control	IL-23
21.4	10.7	21.5	8.55
14.3	5.94	23	11
18.1	15.3	20.8	11.7
21.5	16.3	17.4	6.42
19.4	6.33	17.6	3.41
16.4
Figure 3O
# of ILC3s(x104)
Csf2+/-		Csf2-/-
Control	IL-23	Control	IL-23
2.43814	0.402566	1.9285	0.636965
1.20526	0.470156	3.49211	1.13665
1.22795	1.76362	2.51689	1.21462
3.08854	0.698901	4.29901	0.668951
2.83438

## Sheet: Figure 4
Figure 4A
Cell number(x104)
	PBS					α-DR3
CD11bLCD11c+	4.27226	5.39844	6.1848	4.30155	4.52704	3.48821	4.47865	5.97675	4.91003	4.4982
CD11c+CD11b+	8.05626	9.40259	11.8836	9.31131	11.4368	20.885	30.4562	25.7058	25.8459	41.9696
Eosinophil	0.716738	1.37196	2.052	2.0384	2.15115	5.83656	9.81397	6.07467	6.41675	8.6054
Neutrophil	1.00781	5.15265	4.0644	5.69968	8.03584	4.2828	9.06353	4.92501	9.52192	11.6722
Figure 4B
% in live cells
	PBS					α-DR3
CD11bLCD11c+	2.45	3.04	2.48	2.12	2.28	1.73	1.37	1.71	2.15	1.29
CD11b+CD11c+	4.61	5.29	4.76	4.59	5.76	10.3	9.7	7.36	10.9	11.6
Eosinophil	0.41	0.77	0.82	1	1.08	2.89	3	1.74	2.81	2.47
Neutrophil	0.58	2.9	1.63	2.81	4.05	2.12	2.77	1.41	4.16	3.35
Figure 4C
Cell number(x104)
	PBS						α-DR3
CD11bLCD11c+	4.10094	5.57632	3.96768	2.43511	1.63733	5.02048	10.0051	13.4258	12.1866	6.27428	10.4774	10.0283	8.51256
CD11b+CD11c+	13.8506	14.5163	9.14927	8.54414	5.71171	15.363	28.877	61.5951	46.6577	30.1561	65.9036	55.659	81.4552
Eosinophil	8.06095	13.3698	5.54502	3.03933	3.39973	5.00424	34.3267	52.3417	54.8663	11.9833	25.9858	61.279	43.213
Neutrophil	0.629468	0.34866	0.149865	0.248976	0.269098	0.71224	4.0716	2.19875	0.85076	1.17996	3.99273	12.3164	11.3249
Figure 4D
% in live cells
	PBS									α-DR3+IgG							α-DR3+α-GM-CSF
CD11bLCD11c+	1.56	2.2	8.46	5.72	1.71	1.63	1.1	0.38	0.58	2.67	3.16	10.4	2.47	2.37	1.31	1.29	1.46	2.51	7.58	1.55	2.98	1.22	1.31
CD11b+CD11c+	5.4	7.56	11.6	9.93	5.05	6.46	8.17	3.52	5.71	26.3	20.8	29.9	14	13.9	21.7	26.3	6.65	10.8	10	5.44	8	10.3	10.6
Eosinophil	4.98	6.41	4.03	2.13	3.75	3.12	2.43	1.88	1.45	19.4	18.4	15.1	19.2	21.7	9.62	14.9	8.39	12.7	6.79	10.8	6.98	6.73	9.12
Neutrophil	0.7	0.35	1.22	0.51	0.31	0.48	0.19	0.18		4.34	3.04	1.81	3.16	3.62	0.51	1.28	1.17	0.35	0.98	1.56	0.49
Figure 4E
IL23a mRNA (relative expression)
PBS	α-DR3+IgG	α-DR3+α-GM-CSF
0.00163669	0.00273357	0.00108356
0.000963118	0.00405804	0.00120646
0.00456554	0.00875911	0.00331908
0.00182233	0.0118006	0.00223579
0.00300171	0.00806003	0.00253289
0.00303308	0.00778547	0.00342424
0.00155378
IL12b mRNA (relative expression)
PBS	α-DR3+IgG	α-DR3+α-GM-CSF
0.00204314	0.00621513	0.00139067
0.00134797	0.00365731	0.00156459
0.00377319	0.00699238	0.00208606
0.00176026	0.00541058	0.000812694
0.00216713	0.0141309	0.00349619
0.00360696	0.00623671	0.00560139
0.0024551
Figure 4F
IL23a mRNA (relative expression)
	PBS							α-DR3
CD11bL CD11c+	0.00108733	0.000923884	0.000923884	0.00187356	0.0017481	0.00108733	0.000923884	0.00153771	0.00144973	0.00167689	0.00372124	0.00120229	0.000850147	0.00133866	0.000850147	0.00133866
CD11b+CD11c+CD103-	0.00305418	0.00479252	0.00565993	0.00297066	0.00504825			0.00385247	0.00746832	0.0122167	0.0180107	0.0162322	0.00951883	0.00851959
CD11b+CD11c+CD103+	0.00182233	0.00284965	0.00161977	0.00206449				0.00246363	0.00526263	0.00630189	0.00207166	0.00198727
Eosinophil	0.00198039	0.00180348	0.00174205	0.00162539				0.00133866	0.00165954	0.00147507	0.00282996	0.00158643
IEC	5.67508e-05	4.30091e-05	4.31584e-05	4.9576e-05	0.000457164			6.23176e-05	3.00974e-05	3.94395e-05	8.54239e-05	0.000151332
IL12b mRNA (relative expression)
	PBS							α-DR3
CD11bL CD11c+	0.00333287	0.00520901	0.00333514	0.00908209	0.00449436	0.00393347		0.00348744	0.00409222	0.00395986	0.00548571	0.00957771	0.00608369	0.00291139	0.0025323
CD11b+CD11c+CD103-	0.00851454	0.0150583	0.0120813	0.018658	0.00530434	0.00405882		0.00970996	0.0170731	0.0207554	0.0250363	0.0306575	0.021548	0.0134135	0.00958908
CD11b+CD11c+CD103+	0.00581369	0.00759548	0.00671069	0.00548556	0.00272786	0.00413744		0.00535832	0.0103108	0.00818519	0.0119467	0.00678022	0.0119699	0.00513519	0.00553073
Eosinophil	0.000416962	0.00044302	0.00164237	5.64734e-05	2.06999e-05			0.000204271	0.000461543	0.000552245	0.000322556	0.00185826	0.000431505	0.000365992	0.000305592
IEC	1.68445e-06	4.02087e-06	3.23428e-06	3.62308e-06	2.59458e-06	6.74404e-06	8.83151e-06	4.52087e-06	6.63263e-06	8.81606e-06	1.29293e-05	1.65684e-05	1.20521e-05
Figure 4G
IL23a mRNA (relative expression)
PBS	GM-CSF
0.003262	0.004253
0.002458	0.004518
0.003906	0.004816
0.004687	0.004977
0.0016446	0.00123193
	0.001158
IL12b mRNA (relative expression)
PBS	GM-CSF
0.0102597	0.013415
0.017658	0.00893155
0.00318877	0.00556044
0.00418966	0.00368168
0.00102683	0.00105536
	0.0010699

## Sheet: Figure 5
Figure 5A
-Log10(P value)
DNA repair	phospholipid	biosynthetic process	MAPK	cellular process	cytokine pathway	locomotion
2.50446	3.99568	5.011	2.82391	3.00745	5.72816	5.767
Figure 5B
mRNA expression(in fold)
	PBS							α-DR3
IL22	1	0.570337	0.482899	1.44163	0.855847	0.566687	0.807354	0.864366	1.97572	1.19487	1.4261	1.20581	0.973571	1.41884
Ltb	1	0.624038	0.611786					1.3982	1.39406	1.08047
Tnfsf4	1	0.369747	0.223739	0.706903				1.48932	1.01768	0.901527	1.19117
Zfb36	1	0.647889	0.735743	0.697791				0.519879	0.580835	0.515953	0.535916
Zfb36l1	1	0.854072	0.7255	0.55388				0.437817	0.442162	0.259105	0.350318
Rorgt	1	0.758498	0.618628	0.651204				0.54214	0.421327	0.319031	0.605726
Figure 5C
mRNA expression(in fold)
	PBS						α-DR3
Map2k3	1	1.26781	1.0233	0.902564	1.17655		6.9675	1.48094	1.31566	1.19292	4.60826
Traf1	1	0.925751	1.12876	1.04026	0.920144	0.961418	1.64738	1.9742	1.32346	1.40739	0.884365	1.43084
Figure 5D
% of GM-CSF+ cells in ILC3s
Control	α-DR3+DMSO	α-DR3+Bay11-7082 0.5uM	α-DR3+Bay11-7082 2.5uM
6.42	16.2	13.5	14
7.35	17.2	11.9	10.9
5.07	9.56
4.03	11
2.69	9.51
3.2
Control	α-DR3+DMSO	α-DR3+SP600125 10uM	α-DR3+SP600125 30uM
5.07	9.56	8.31	6.71
4.03	11	7.15	8.27
2.69	9.51
3.2	16.2
6.42	17.2
7.35
Control	α-DR3+DMSO	α-DR3+SCH772984 0.5uM	α-DR3+SCH772984 2uM
8.72	13.9	13.7	11.4
5.45	15.4	12	16.8
4.25	6.97	6.3	6.31
3.3	13.4	7.2	4.2
6.42	16.2
7.35	17.2
Figure 5E
% of GM-CSF+ cells in ILC3s
Control	α-DR3+DMSO	α-DR3+SB203580 10uM	α-DR3+SB203580 30uM
5.07	9.56	6.43	4.47
4.03	11	3.86	1.16
2.69	9.51	4.83	1.15
3.2	4.99	5.36	2.71
5.67	16.2		3.1
6.42	17.2
7.35	16.4
	23.9
Figure 5F
% of GM-CSF+ cells in ILC3s
Control	mTL1A+DMSO	mTL1A+SB203580 10uM	mTL1A+SB203580 30uM
4.97	27.3	4.62	0
3.78	17.2	2.08	3.28
4.43	15	6.39	4.41
3.58	32.4	6.9	7.99
7.67	25	9.76	8.65
6.54		10.9
Figure 5G
% of GM-CSF+ cells in ILC3s
Control	hTL1A+DMSO	hTL1A+SB203580 30uM
17.7	25.6	6.18
12.7	25	7.27
9.52	14.2	3.75
7.96	14.9	1.78
6.04	16.7	9.95
10	16	10.9
Figure 5I
P-p38 MFI(in fold)
0min	30min	60min	P+I
1.001	1.20176	1.40463	1.52628
1.002	1.52182	1.1073	1.447
1.003	1.06591	1.4827	1.92176
1.05795	1.20129	1.10776	1.57506
1		1.34327

## Sheet: Figure 6
Figure 6A
Tnfsf15 mRNA(relative expression)
PBS	α-CD40
0.000906	0.001406
0.000634	0.003202
0.000696	0.00216843
0.00121521	0.0018287
0.00106881	0.00147447
0.000631832
Figure 6B
% of weight change
	IgG				PBS								DR3--FC
day0	0	0	0	0	0	0	0	0	0	0	0	0	0	0	0	0
day1	-6.01	-2.57	-5.35	-4.48	-4.03	-3.54	-4.76	-5.99	-2.24	-2.84	-5.21	-4.71	-5.03	-6.05	-3.84	-4.11
day2	-16.06	-11.79	-16.51	-14.57	-11.09	-12.14	-15.44	-14.17	-14.71	-13.23	-15.82	-15.36	-10.46	-10.14	-8.61	-7.99
day3	-20.99	-11.6	-15.88	-13.51	-15.18	-14.7	-29.62	-15.78	-18.14	-12.94	-16.05	-15.47	-11.75	-10.14	-8.2	-2.23
Figure 6D
Colon length(cm)
PBS	DR3-Fc
6.4	7.6
7.3	8
6.7	8.6
7.4	8
7.3	7.5
8	8.4
7.2	8.4
6.7	7.5
Figure 6E
% of neutrophils in live cells
PBS	DR3-Fc
27.3	22.6
32.2	19.7
14.6	10.4
25	12.5
34.6	15.9
13.9	15
38.1	20.2
31.1	20.6
Figure 6G
Histology score
PBS	DR3-Fc
5.375	3.54
7	6.96
5.915	3.665
7.25	5.475
6.575	2.75
7.75
Figure 6H
% of GM-CSF+ cells in ILC3s
IgG	DR3-Fc
30.7	23.5
20.4	16.7
24.6	12.8
8.78	7.02
38.2	21.9
46.8	34.2
69.6	30.1
32.1	20.7
40	33
39.4	32.1
Figure 6I
% of ILC3s in lymphocytes
PBS	DR3-Fc
0.94	1.95
1.03	1.6
3.52	3.66
1.48	3
1.47	1.81
1.71	2.98
0.86	1.33
0.94	1.73
Figure 6J
# of ILC3s(x10^4)
PBS	DR3-Fc
0.6	1.52
0.8	1.63
1.03	2.56
0.48	1.16
0.31	0.6
0.83	1.49
0.2	0.42
0.64	0.51

## Sheet: Figure 7
Figure 7A
% of weight change
	IgG								DR3-Fc
day0	0	0	0	0	0	0	0	0	0	0	0	0	0	0	0	0
day1	-0.73	-2.54	-0.41	2.09	-5.04	-1.73	3.62	2.18	-2.21	2.25	2.01	-3.21	-0.17	1.56	1.15	3.33
day2	-1.47	-0.57	-2.19	2.32	-3.02	1.19	5.4	2.35	0.96	3.6	-1.03	-0.71	3.84	2.76	2.94	3.92
day3	-5.37	-4.92	-5.32	-3.28	-7.53	0.95	4.41	1.53	-3.7	0.51	-5.15	-6.54	1.61	2.94	2.43	1.78
day4	-11.39	-9.94	-11.11	-11.14	-17.34	-1.01	1.05	-4.41	-11.39	-4.82	-8.83	-11.24	-2.12	-3.96	0.06	-3.21
day5	-19.51	-14.08	-16.37	-17.19	-21.98	-8.33	-6.79	-9.76	-17.21	-7.59	-11.17	-17.07	-4.13	-11.76	-2.69	-6.18
day6	-22.59	-24.07	-24.11	-21.78		-14.64	-12.06	-13.47	-18.27	-8.17	-12.57	-18.74	-5.96	-17.65	-6.4	-9.09
day7	-23.05	-22.77	-24.82	-19.8		-18.39	-14.56	-15.71	-14.71	-6.75	-9.16	-14.93	-2.52	-18.91	-8.07	-11.88
Figure 7B
Colon length(cm)
IgG	DR3-Fc
7	7.3
6.5	7.6
5.8	8
6.3	7.1
5.4	7.3
6.2	6.8
6.7	7.5
	6.7
Figure 7C
# of Neutrophils(x104)
IgG	DR3-Fc
10.1	5.11
16.6	4.07
11.4	2.87
7.28	3.2
2.07	1.7
8.8	6.37
15.1	10.46
# of Eosinophils(x104)
IgG	DR3-Fc
10.8	17.1
35.3	21.9
16.3	18.5
13.7	14.2
10.39	7.6
16.31	14.3
30.9	17.7
Figure 7D
% of weight change
	PBS					α-DR3
day-2	0	0	0	0	0	0	0	0	0	0
day-1	-3.41	-4.21	-0.74	-1.08	-1.25	0.66	-1.37	-3.02	0.18	0.35
day0	-6.29	-5.91	-0.65	-1.68	-0.86	-3.16	-3.14	-6.73	-1.9	1.3
day1	-5.44	-4.65	0.42	-1.85	4.1	-2.59	-0.98	-3.93	-0.55	0.56
day2	-1.63	-1.31	3.45	0.49	3.72	-2	-1.51	-2.25	-0.8	1.16
day3	-2.43	-1.31	1.8	-1.88	3.59	-6.29	-4.83	-3.58	-1.24	0.98
day4	-3.14	-2.13	1.34	-1.36	4.32	-9.82	-8.94	-10.14	-2.67	-0.49
Figure 7E
Colon length(cm)
PBS	α-DR3
8.5	6.2
7.4	6.1
8.1	6.1
8	7.2
8.5	7.1
6.8	6.7
7.4	6.2
	6.4
Figure 7F
# of Neutrophils(x104)
PBS	α-DR3
12.4047	29.4264
7.36854	24.0832
5.0715	27.8014
6.00732	43.3417
4.3296	20.2207
# of Eosinophils(X104)
PBS	α-DR3
31.2543	131.033
24.6126	94.6605
31.266	79.4668
25.3478	84.9852
22.6123	38.6742
Figure 7G
Histology score
PBS	α-DR3
1	4.75
3.065	8
5.5	7.5
4	8.25
4.2	5.5
6.2	7.5
	6.9
Figure 7H
# of ILC3s(x104)
PBS	α-DR3
1.60029	1.07344
1.05083	0.8499
1.02816	0.896316
1.24277	1.11641
1.94036	1.56709
2.82305	1.01623
2.46352	0.964746
	1.34322
Figure 7I
% of weight change
	PBS					α-DR3
day-2	0	0	0	0	0	0	0	0	0	0
day-1	0	0.83	-1.38	1.41	0.86	0.5	-1.19	3.15	3.88	0.7
day0	2.04	2.2	1.33	4.07	3.92	1.46	0.82	4.5	4.61	3.04
day1	0	0.73	-0.99	2.98	2.01	0.05	-3.76	2.1	0.83	1
day2	0.9	2.2	-0.84	3.79	3.2	-0.35	-7.84	1.15	1.12	1.74
day3	0.2	0.2	-1.38	2.98	1.63	-3.37	-9.49	-1.25	-2.23	0.6
day4	-3.18	-2.1	-2.37	1.95	1.48	-7.69	-16.27	-9.35	-12.33	-7.37
Figure 7J
Colon length(cm)
PBS	α-DR3
7.5	5.7
7.3	6.6
7.8	6.9
7.4	6
7.9	5.9
Figure 7K
# of Neutrophils(x104)
PBS	α-DR3
6.5	8.57
7.2	28.7
11.2	13
3.48	7.7
3.74	19.7
# of Eosinophils(x104)
PBS	α-DR3
20.5	18.2
17.8	58.1
33	35.1
16.3	49.7
23	55.6
Figure 7L
Histology score
PBS	α-DR3
1.875	5.375
2.4375	3.75
0.75	4.995
1.5	5.15
	2.5
Figure 7M
# of ILC3s(x104)
PBS	α-DR3
5.07	0.36
3.44	0.54
4.1	0.31
4.48	0.24
2.25	0.36
Figure 7N
% of weight change
	Rag-/- Rorcgfp/+														Rag-/- Rorcgfp/gfp
	PBS						α-DR3								PBS							α-DR3
day-2	0	0	0	0	0	0	0	0	0	0	0	0	0	0	0	0	0	0	0	0	0	0	0	0	0	0	0	0	0
day-1	-0.093985	4.27632	1.3125	1.63	-0.65	2.19	-0.745226	-3.61446	-0.35515	-1.45055	1.65	-1.35	1.27	-0.07	-3.0465	0.568182	-1.18896	-3.27332	-0.43	-1.59	1.97	2.74551	0.173511	-0.670611	2.79486	-0.86	0.61	-1.08	-2.39
day0	-0.845865	5.09868	4.125	2.72	2.39	0.55	-0.41919	-5.62249	-0.152207	-2.28571	1.76	-0.71	1.62	-0.56	-0.160342	2.27273	-0.764331	-4.14621	1.97	-0.61	2.93	3.37909	2.08213	-2.5641	3.80101	-0.29	1.17	-1.08	-1.3
day1	-1.17481	7.31908	3.125	3.67	1.98	-0.48	-0.326036	-6.38554	-1.01471	-0.263736	-0.39	-2.13	-1.11	-0.17	-0.374132	-0.795455	-1.69851	-3.00055	2.01	-0.85	3.09	2.85111	4.10642	-0.986193	6.53997	-1.15	1.63	-0.74	-1.02
day2	-1.31579	11.4309	3.75	1.63	0.14	-2.15	-1.72334	-8.11245	-4.46474	0.615385	-0.77	-4.18	-3.88	-3.13	-2.72581	-3.80682	1.57113	-2.45499	1.97	-2.04	3.47	4.91024	1.5616	-0.907298	4.47177	-3.16	0.61	-3.67	-2.9
day3	-1.83271	10.3207	4.8125	0.91	-0.24	-4.44	-5.54262	-6.62651	-8.06697	-1.89011	-2.54	-8.79	-8.82	-7.13	1.87066	-2.27273	-0.976645	-0.381888	0.53	-5.09	3.94	2.9567	2.08213	-2.91913	4.86305	-4.24	-0.15	-2.86	-4.44
day4	-11.2782	-0.575658	-3.125	-2.98	-5.6	-5.94	-19.8882	-12.9719	-17.8082	-11.2088	-8.98	-14.18	-14.91	-15.1	-2.35168	-6.42045	-9.97877	-4.5281	-2.86	-7.26	1.04	-4.54066	-0.520532	-10.2959	2.85075	-8.66	-1.52	-8.49	-5.6
Figure 7O
Colon length(cm)
Rag-/- Rorcgfp/+		Rag-/- Rorcgfp/gfp
PBS	α-DR3	PBS	α-DR3
6	5.7	6.9	6.7
7.6	5.5	6.5	6.7
7	5.3	7	6.9
7.3	5.8	6.2	8.2
7.2	6.2	7.3	8.1
8.2	6.3	7.6	8
	6.4	8.1	8.1
	6.7
Figure 7P
# of Neutrophils(x104)
Rag-/- Rorcgfp/+		Rag-/- Rorcgfp/gfp
PBS	α-DR3	PBS	α-DR3
10.837	23.115	16.4006	9.40005
13.4518	26.9275	8.63226	9.23607
12.6165	22.7137	5.5675	26.2525
21.3889	14.0988	6.99098	8.85735
7.21211	19.8416	14.35	5.32081
2.07552	9.60023	12.9468	4.20552
	20.4574	7.3352	2.51979
	21.3284		4.93444
# of Eosinophils(X104)
Rag-/- Rorcgfp/+		Rag-/- Rorcgfp/gfp
PBS	α-DR3	PBS	α-DR3
45.403	58.6421	52.9752	52.2453
55.1874	87.2212	44.9085	47.494
29.393	48.5311	21.0727	119.343
44.7483	67.3354	24.7878	29.3155
35.6594	43.5724	58.4664	34.7227
6.94361	75.7039	62.7537	30.2582
	58.5712	45.6792	14.3297
			35.6248
Figure 7Q
Histology score
Rag-/- Rorcgfp/+		Rag-/- Rorcgfp/gfp
PBS	α-DR3	PBS	α-DR3
3.28333	6.09167	5.95833	3.95
3.35	8.4	4.85	2.5625
5.59167	6.25	4.425	3.0375
3.75	4.1	3.5	2.41667
4.5	5.8	2.625	2
5.5	5.75	2.75	2.1
	6.2625	5.54167	5.5
	7.625

## Sheet: Supplementary Figure 1
Supplementary Figure 1A
% of Foxp3+ cells in lymphocytes
PBS	α-DR3
6.21	20.5
9.58	14.9
3.52	14.6
5.85	17.2
4.65	16.3
Supplementary Figure 1B
# of Tregs (x104)
PBS	α-DR3
4.1	18.27
5.73	24.67
8.98	24.06
4.6	18.81
7.45	21.06
Supplementary Figure 1G
% of NKp46- ILC3s in Lin- cells
PBS	Ctrl-IgG
17.9	15.9
15.8	16.1
15.3	16.8
Supplementary Figure 1H
% of NCR+ ILC3s in Lin- cells
PBS	Ctrl-IgG
6.75	7.19
5.28	4.42
5.36	5.56
Supplementary Figure 1J
% of NKp46- ILC3s in Lin- cells
PBS	Ctrl-IgG
11.9	19.3
18.4	22.8
22.2	6.4
13.5	11.1
7.46	9.19
Supplementary Figure 1K
% of NCR+ ILC3s in Lin- cells
PBS	Ctrl-IgG
1.92	6.85
4.67	4.74
6.29	1.1
8.24	4.64
3.29	4.26

## Sheet: Supplementary Figure 2
Supplementary Figure 2B
% of ILC3s in Lin- cells
Ctrl-IgG	α-DR3	α-DR3+z-vad
19.2	9.47	10.7
23.8	12.1	12.6
21.3	16.2	16.8
23.1	19.6	18
		19.5
Supplementary Figure 2C
# of ILC3s (x104)
Ctrl-IgG	α-DR3	α-DR3+z-vad
5.2	1.4	3.19
3.61352	3.21	1.71
3.23645	1.84	2
3.09741	2.00505	1.47394
		2.40612
Supplementary Figure 2E
% of ILC2s in Lin- cells
PBS	α-DR3
45.7	64.8
45.4	76.6
51.5	53.5
	63.3
% of ILC1s in Lin- cells
PBS	α-DR3
12.6	8.39
13.4	6.8
14.8	13.3
14.8	8.81
% of nonILCs in Lin- cells
PBS	α-DR3
14.6	11.2
15.4	15.8
20.9	25.69
	20.6
Supplementary Figure 2F
# of ILC2s (x104)
PBS	α-DR3
7.71632	12.3592
6.4162	18.7641
12.5652	12.17
	8.59709
# of ILC1s (x104)
PBS	α-DR3
2.07227	1.41494
1.86058	1.26846
3.0628	2.94783
3.6217	1.18377
# of Lin-nonILCs (x104)
PBS	α-DR3
2.17797	1.72822
2.71758	1.98672
5.10268	5.25756
	2.57397

## Sheet: Supplementary Figure 5
Supplementary Figure 5A
cytokine-mediated signaling pathway
	PBS-1	PBS-2	α-DR3-1	α-DR3-2
Ltb	-0.787117	-0.941389	0.850704	0.877802
Ccl1	-0.674589	-0.607027	-0.182349	1.46397
Ccl17	-0.873402	-0.857524	0.908879	0.822047
Traf3	-0.976019	-0.748493	0.852979	0.871533
Cx3cl1	-0.711445	-0.736982	0.0527464	1.39568
Ifitm2	-0.743783	-0.639061	1.42704	-0.0441943
Tnfsf11	-0.720028	-0.292198	-0.464423	1.47665
Ccl5	-0.64501	-0.702445	-0.09527	1.44273
Ifitm1	-0.82269	-0.36832	1.45523	-0.264225
Lta	-0.842566	-0.709343	1.31572	0.236184
Il22	-0.751355	-0.824605	1.29477	0.281193
Tnfsf4	-0.781564	-0.732242	0.16227	1.35154
locomotion
Sema4b	-0.838661	-0.585881	0.0271679	1.39737
Sema6d	-0.757288	-0.585511	-0.0974105	1.44021
Ccr8	-0.736559	-0.474014	-0.260753	1.47133
Ccr7	-0.802441	-0.74524	0.22473	1.32295
Rhob	-1.07123	-0.543191	1.16375	0.450665
Sema4c	-0.729028	-0.608109	-0.107561	1.4447
Ccr6	-0.970729	-0.725262	0.631793	1.0642
Pdgfa	-0.926121	-0.449376	1.39286	-0.0173629
Dcn	-0.487552	-0.443727	1.49805	-0.566774
Cxcr5	-0.872841	-0.800433	0.522366	1.15091
Vegfa	-0.716971	-0.623402	-0.104095	1.44447
Rhoc	-0.91093	-0.809382	0.99314	0.727172
Madcam1	-0.72686	-0.747039	0.0937477	1.38015
Pgs1	-0.929146	-0.641587	0.289659	1.28107
Cacna1g	-0.957025	-0.571983	0.222283	1.30672
CCR9	0.816509	0.913779	-0.838956	-0.891332
itgb7	0.843838	0.79785	-0.431097	-1.21059
cellular defense response
H2-DMa	-0.959903	-0.703929	1.14728	0.516556
H2-Aa	-0.826274	-0.789886	0.367988	1.24817
H2-DMb1	-0.761624	-0.90052	1.16844	0.493706
H2-DMb2	-0.872293	-0.843457	0.690866	1.02488
Stat1	-0.719153	-0.759052	0.101092	1.37711
H2-Eb1	-0.85131	-0.837024	0.570831	1.1175
Ceacam15	-0.869207	-0.803424	0.519976	1.15265
H2-Oa	-0.829342	-0.889321	0.710341	1.00832
Stat5a	-0.91543	-0.67685	0.329137	1.26314
H2-Ab1	-0.847785	-0.880773	0.940248	0.78831
MAPK cascade
Pak1	-0.688619	-0.713499	-0.0178828	1.42
Mapkapk3	-0.755263	-0.761999	0.167914	1.34935
Pik3r6	-0.762168	-0.921878	0.567037	1.11701
Nek6	-0.789675	-0.913989	0.639933	1.06373
Mapk10	-0.426878	-0.819707	-0.204012	1.4506
Trib1	-0.72426	-0.605723	-0.117351	1.44733
Vav2	-0.859413	-0.470084	-0.0957281	1.42522
Traf3	-0.896023	-0.835308	0.88369	0.847641
Dusp16	-0.813756	-0.340925	-0.304398	1.45908
Ralgds	-0.761675	-0.594709	-0.0788697	1.43525
Ppm1d	-0.840587	-0.6787	0.177121	1.34217
Bmp2	-1.28481	-0.244013	0.518376	1.01045
Map2k3	-0.931807	-0.665955	0.345108	1.25265
Traf1	-1.05183	-0.607865	0.558879	1.10082
Supplementary Figure 5B
down regulated genes
Cxcr3	0.934311	0.794514	-0.838006	-0.890818
Itgb2	0.869919	0.829772	-0.615065	-1.08463
Itgb7	0.843838	0.79785	-0.431097	-1.21059
Ccr9	0.816509	0.913779	-0.838956	-0.891332
Il2	0.568427	1.1056	-0.673672	-1.00035
Flt3l	1.05664	0.595171	-0.538634	-1.11318
Tnf	0.459873	1.14623	-0.498988	-1.10711
Birc3	0.724017	0.992758	-0.767359	-0.949416
Nr4a1	0.852696	0.861927	-0.684067	-1.03056
Bcl2l1	0.96481	0.733466	-0.638074	-1.0602
Nfkbid	0.524866	1.14983	-0.844019	-0.830681
Hes1	0.630974	1.04912	-0.628087	-1.05201
Junb	0.784086	0.870633	-0.468082	-1.18664
Nfatc1	0.706193	1.00054	-1.00123	-0.705511
Tbx21	0.791235	0.886896	-0.539647	-1.13848
Rorc	0.857715	0.851546	-0.656634	-1.05263
Runx1	0.686701	1.00335	-1.06136	-0.628685
Ncr1	1.14089	0.465743	-0.494432	-1.1122
Zfp36	0.755598	0.961134	-0.732454	-0.984278
Zfp36l1	0.588919	1.06864	-0.566656	-1.09091
Supplementary Figure 5C
mRNA expression (in fold)
	PBS				α-DR3
Rhoc	1	1.40098	1.73689	1.98728	3.50756	2.43548	2.53217	3.47318
Ccr7	1	0.695142	0.751134		2.33296	1.93867	1.97471
Cx3cl1	1	0.852495	1.06237		1.4289	1.6342	2.2264
Itgb7	1	0.831945	1.21016	1.11905	0.486146	0.702636	0.551952	0.498842
Ccr9	1	0.664434	2.6001	0.449189	0.545602	0.14594	0.34952	0.514722
Supplementary Figure 5D
% of CCR7+ cells in ILC3s
Ctrl-IgG	α-DR3
65.9	57.9
72.5	58.5
Supplementary Figure 5F
SI
% of ILC3s in Lin- cells
PBS	α-DR3
63.7	62.7
68.4	44.4
57.7	65.7
71	69.7
SI
# of ILC3s(x104)
PBS	α-DR3
51.608	49.3594
17.9277	10.1433
17.4595	73.0816
83.6469	28.0156
MLN
% of ILC3s in Lin- cells
PBS	α-DR3
3.62	1.58
2.17	1.62
7.53	1.97
0.96	2.21
4.91	3.05
MLN
# of ILC3s(x104)
PBS	α-DR3
0.476443	0.22096
0.067	0.0099
0.021	0.0158
0.0145301	0.0852071
0.118972	0.0816599
spleen
% of ILC3s in Lin- cells
PBS	α-DR3
7.26	0.36
4.3	3.16
6.63	0.12
5.25	3.08
spleen
# of ILC3s(x104)
PBS	α-DR3
1.018	0.157293
0.214538	0.167367
1.6	0.045
2.5	0.2
Peritoneal lavage fluid
% of ILC3s in Lin- cells
PBS	α-DR3
8.29	1.61
7.64	4.47
7.14	1.22
	6.9
Supplementary Figure 5G
% of MHCⅡ+ cells in ILC3s
Ctrl-IgG	α-DR3
23.1	37.5
35.5	30.6
24.1	38.5
24.1	29.2
18.8	30.9
23.2
Supplementary Figure 5H
% of MHCⅡ+ cells in ILC3s
Ctrl-IgG	α-DR3
19.7	40.6
25.3	35.9
8.83	61.4
24	45.5

[truncated: 3 more sheets: Supplementary Figure 6, Supplementary Figure 7, Supplementary Figure 8]
